# Supplementary material for: BRRIAR lncRNA alters breast cancer risk by modulating interferon signaling in cis and in trans
Source: Mol Cancer. 2026 Jan 7;25:5. doi: 10.1186/s12943-025-02510-8 (PMC12777463; doi:10.1186/s12943-025-02510-8)
Supplement: Supplementary file 2 — Supplementary Material 2. [file 12943_2025_2510_MOESM2_ESM.xlsx]

## Sheet: List of Supp Tables
List of Supplementary Tables
Supplementary Table 1: Association of variants at chromosome 3p26 with breast cancer risk.
Supplementary Table 2: BRRIAR sequence (5' - 3')
Supplementary Table 3: List of marker genes assigned for Seurat cluster 1 using EnrichR.
Supplementary Table 4: List of marker genes assigned for Seurat cluster 2 using EnrichR.
Supplementary Table 5: List of marker genes assigned for Seurat cluster 6 using EnrichR.
Supplementary Table 6: Differentially acetylated regions (DARs) in H3K27ac ChIPseq data from T47D cells after CRISPRi-BRRIAR.
Supplementary Table 7: Gene ontology (GO) of H3K27ac ChIPseq data from T47D cells after CRISPRi-BRRIAR.
Supplementary Table 8: Transcription factor (TF) binding enrichment in H3K27ac ChIPseq data from T47D cells after CRISPRi-BRRIAR.
Supplementary Table 9: RNAseq in T47D cells after CRISPRi-BRRIAR or CRISPRi-BHLHE40.
Supplementary Table 10: STRING of RNAseq data from T47D cells after CRISPRi-BRRIAR or CRISPRi-BHLHE40.
Supplementary Table 11: RNAseq in T47D cells after dsi-BRRIAR.
Supplementary Table 12: STRING of RNAseq data from T47D cells after dsi-BRRIAR.
Supplementary Table 13: BRRIAR-associated proteins identified by mass spectrometry.
Supplementary Table 14: CRISPR-Cas9 screen in MCF7 cells after IVT LacZ or IVT BRRIAR.
Supplementary Table 15: STRING Markov clusters in MCF7 cells after CRISPR-Cas9.
Supplementary Table 16: Catalog numbers for kits and reagents used in this study.
Supplementary Table 17: Primers, guide RNAs, ASOs and dsiRNAs used in this study.

## Sheet: 1
Supplementary Table 1. Association of variants at chromosome 3p26 with breast cancer risk.
rsIDa	Positionb	Ref/Alt allelesc	ERd-negative	ER-positive	P-valuef
			ORe	OR
rs6787391	4686890	C/T	1.03	1.07	5.91e-17
rs6762558	4700567	A/G	1.03	1.06	3.67124e-15
rs6762644	4700592	A/G	1.03	1.06	4.46031e-15
rs6774180	4701095	G/A	1.03	1.06	5.39766e-15
a Reference SNP ID, a unique identifier assigned to a single nucleotide polymorphism (SNP) in the dbSNP database.
b GRCh38/hg38.
c Reference (Ref) versus alternative (Alt) allele.
d Estrogen receptor.
e Odds ratio, alternative allele effect size, conditioned by additional strong signals at the region.
f Conditional multinomial regression Chi2 p-value, adjusted by index variants at additional strong signals at the region.

## Sheet: 2
Supplementary Table 2. BRRIAR sequence (5' - 3').
ACTGGGTATTTTGATAAGTCAGTGATATCAGCATATTCACCTACTCAGAAATTGTTGCTAAATGTAGCTAGCTGACCGTTACTGAACATTATTACCTTCAAATGAAAATGAGTGAGATTTCAATTCACGCCCATCATTTGTTGCTGGGGGCTGAAAGGAAAGGGAATGACATTGTTTCTGTCCTGCTCTACCCAACATCAGAGGTGTAAGGAATGGATCTGGTATATCCTTGTTCACTGCATATACTAAGAACAATCAGGTCACGGGACTGTCCATTTCCCAATCTCCCTCAGAAGTGGTGACGTGTATGCCTGCCTTAATTGCAGTTAGAAGTGGAGGGCGTTTCTTGATGCACTGAAAGGATTGCGCAACAGCTCATCTGAACGAGGCAAGTAAACC…
AATAAA = polyadenylation signal
GGG = putative RNA G-quadraplex

## Sheet: 3
Supplementary Table 3. List of marker genes assigned for Seurat cluster 1 using EnrichR.
Term	Overlap	P-value	Adjusted P-value	Odds Ratio	Combined Score	Genes
CD8+ Tcells	30/602	1.21469e-10	4.6324e-09	4.572	104.385	TMEM63A;ZNF292;ANKRD12;PCSK7;SPG7;N4BP2L2;IKBKB;FAM102A;ZNF83;TRA2A;LONP2;CCNL2;NKTR;MLXIP;TTC14;UBE2G2;ZBTB11;TUG1;HNRNPL;CYLD;SFPQ;HNRNPH1;ANKRD42;EVL;XIST;HIST1H2BG;CDK13;BDP1;OGT;YPEL2
CD4+ Tcells	28/533	1.59738e-10	4.6324e-09	4.80653	108.423	MACF1;TMEM63A;ANKRD12;N4BP2L2;IKBKB;FAM102A;UBR5;TRA2A;LONP2;CCNL2;RBM5;NKTR;DDX17;MLXIP;TTC14;PLK3;FUS;UBE2G2;TUG1;HNRNPL;CYLD;HNRNPH1;LUC7L3;MALAT1;EVL;CDK13;OGT;SF1
CD33+ Myeloid	24/679	4.97328e-06	9.61502e-05	3.09586	37.8049	KDM6B;MLXIP;PLK3;KCNK6;SEMA4A;CASZ1;DDX3X;RC3H1;ABHD5;NEAT1;MED13L;NXF1;BCLAF1;RAB11FIP1;MAFG;TRA2B;SH3BP2;FOSB;ZSWIM6;RRP12;CCNL1;NAIP;SF1;YPEL2
AdrenalCortex	7/106	0.000373504	0.00541581	5.71796	45.1295	NR4A1;SREBF1;PER1;DLG5;LONRF2;LDLR;HSPD1
PrefrontalCortex	14/521	0.0061298	0.0711057	2.25155	11.4707	TSPYL2;MACF1;GRIA2;WSB1;ARHGEF12;ATXN2;NFASC;KIFC2;RB1CC1;PSD3;XIST;RALGDS;SPTAN1;FGFR1
pineal day	16/694	0.0141283	0.136574	1.9234	8.19289	SPAG9;NFAT5;LENG8;CACNA1D;SYP;SLC5A3;N4BP2L2;DDB1;EPM2AIP1;AHI1;ZMAT1;ZNF83;PSME4;POGZ;SPTAN1;ATP6V0A1
WholeBlood	12/514	0.0287662	0.238349	1.93324	6.86021	KDM6B;SEMA4A;RAB11FIP1;IRF1;IFRD1;SH3BP2;FAM53C;ABHD5;CDK13;RAF1;MXD1;SLC25A44
CD34+	13/645	0.0624549	0.452798	1.65928	4.60171	MACF1;HPS4;HNRNPU;MED13L;EDC4;PNN;BCLAF1;ILF3;EWSR1;MAFG;TRA2B;CNKSR3;RNPS1
Prostate	6/249	0.0931087	0.600034	1.97399	4.68623	GOLGA4;DLG5;POGZ;ZBTB20;HIST1H2BG;ZNF587
Amygdala	7/345	0.14265	0.825251	1.65442	3.22175	GRIA2;HSPH1;EGR3;KIFC2;RB1CC1;PSD3;BAIAP2
CD71+ EarlyErythroid	10/553	0.156513	0.825251	1.47383	2.7334	SLC25A37;UBE2H;SLC6A8;ARHGEF12;NFIA;PPP1R10;MAFG;RB1CC1;PSME4;BSDC1
TestisIntersitial	10/568	0.17564	0.848928	1.43309	2.49261	SPAG9;KDM5B;WEE1;PSME4;UBR5;EFHC1;INTS6;ARIH1;AFF4;PIAS2
colon	5/258	0.222049	0.89416	1.57272	2.36672	CA12;ELF3;CSNK1A1;TANC2;VCL
pineal night	11/674	0.224326	0.89416	1.32501	1.98043	DDX17;DDB1;AHI1;SLC6A8;MAT2A;ZNF83;GOLGB1;ARIH1;SYP;SLC5A3;ATP6V0A1
SubthalamicNucleus	2/77	0.25032	0.89416	2.11559	2.93013	TTLL3;F11R
Lymphoma burkitts(Daudi)	3/139	0.252005	0.89416	1.75167	2.41433	UBR5;PLCG2;RBM6
Kidney	3/142	0.262081	0.89416	1.7136	2.29468	CA12;SLC22A5;RC3H1
OccipitalLobe	1/35	0.356371	0.994881	2.32884	2.40286	GRIA2
Placenta	6/405	0.395155	0.994881	1.19259	1.10729	DDB1;SLC22A5;TUFT1;DLG5;SEMA3B;F11R
Fetallung	1/41	0.403245	0.994881	1.97892	1.79727	WSB1
TrigeminalGanglion	3/196	0.444591	0.994881	1.23075	0.997645	CYLD;OGT;ZNF552
Uterus	3/201	0.460863	0.994881	1.19936	0.929092	KCNK6;ZNF292;RNPS1
Bonemarrow	1/52	0.480525	0.994881	1.55122	1.13686	SLC25A37
retina	3/218	0.514545	0.994881	1.10357	0.73329	PER1;RNPS1;FGFR1
721 B lymphoblasts	19/1543	0.561875	0.994881	0.983667	0.56706	DDX17;UBE2H;TPM4;PPP1R10;FUS;HNRNPU;ANKHD1;HSPD1;HNRNPL;EDC4;ILF3;SFPQ;WEE1;EWSR1;CHORDC1;UBR5;MKNK2;PLCG2;ZNF207
Thymus	1/68	0.575482	0.994881	1.17982	0.651909	MDM4
Fetalbrain	4/325	0.581593	0.994881	0.98417	0.533404	IRGQ;ANKRD12;CSAD;RALGDS
BDCA4+ DendriticCells	6/495	0.587412	0.994881	0.968571	0.515308	IKBKB;COPA;TMEM63A;SLC20A1;ANKRD12;OGT
Pituitary	1/84	0.653138	0.994881	0.951614	0.405356	LONP2
Adipocyte	2/181	0.66362	0.994881	0.881735	0.361552	TPM4;FASN
CiliaryGanglion	3/278	0.67816	0.994881	0.86014	0.334055	ZNF292;BDP1;YPEL2
BronchialEpithelialCells	3/280	0.682845	0.994881	0.853842	0.32573	CSNK1A1;F11R;LDLR
Hypothalamus	1/97	0.705682	0.994881	0.822205	0.286613	NFASC
UterusCorpus	1/98	0.709379	0.994881	0.813688	0.279392	RC3H1
Thyroid	4/388	0.717703	0.994881	0.820037	0.272006	GOLGA4;HOOK2;SPG7;SLC5A3
Cerebellum	1/108	0.743897	0.994881	0.737267	0.218123	ATP6V0A1
Skin	1/111	0.753432	0.994881	0.71705	0.203008	TUFT1
small intestine	2/220	0.763894	0.994881	0.722551	0.194602	GOLGA4;CSNK1A1
Tongue	1/115	0.765599	0.994881	0.691749	0.184764	PDLIM3
SuperiorCervicalGanglion	6/602	0.767179	0.994881	0.790268	0.209449	NFIA;FUS;BRAF;SLC5A3;TANC2;ZNF552
PancreaticIslet	1/123	0.788166	0.994881	0.646125	0.153808	STAT3
Wholebrain	2/240	0.804517	0.994881	0.661155	0.14381	EGR3;BAIAP2
CerebellumPeduncles	1/137	0.822575	0.994881	0.579199	0.113126	PSD3
SmoothMuscle	3/363	0.834889	0.994881	0.654184	0.118052	CA12;TPM4;CSNK1A1
CD105+ Endothelial	3/370	0.844275	0.994881	0.641474	0.108587	PNN;WEE1;HPS4
Colorectaladenocarcinoma	2/292	0.882544	0.994881	0.541157	0.0676159	IFRD1;ACTN4
TestisGermCell	2/314	0.905957	0.994881	0.50243	0.0496216	DDX3X;INTS6
CD56+ NKCells	6/752	0.912105	0.994881	0.626423	0.0576309	MACF1;BCLAF1;DNAJB6;PSME4;RC3H1;RALGDS
SkeletalMuscle	3/441	0.916102	0.994881	0.535522	0.0469262	CA12;PDLIM3;ATP2A2
Lymphoma burkitts(Raji)	2/355	0.938411	0.994881	0.443137	0.0281692	LENG8;FGFR1
CD14+ Monocytes	2/383	0.954141	0.994881	0.409978	0.0192458	SH3BP2;NAIP
CD19+ BCells(neg. sel.)	2/412	0.966361	0.994881	0.380409	0.013017	TRA2B;ANKRD12
AtrioventricularNode	1/269	0.966848	0.994881	0.291944	0.00984255	PIAS2
CardiacMyocytes	1/273	0.968497	0.994881	0.287592	0.00920587	TPM4
Lung	1/299	0.977392	0.994881	0.262149	0.00599471	STAT3
Liver	3/618	0.984566	0.994881	0.377901	0.00587795	ASL;BAIAP2;AFF4
Testis	1/384	0.992381	0.994881	0.203079	0.00155321	KDM5B
Heart	1/415	0.994881	0.994881	0.187572	0.000962595	EXOC7

## Sheet: 4
Supplementary Table 4. List of marker genes assigned for Seurat cluster 2 using EnrichR.
Term	Overlap	P-value	Adjusted P-value	Odds Ratio	Combined Score	Genes
Natural Killer T (NKT) cell:Fetal Kidney	94/4543	8.40717e-08	2.30356e-05	2.059	33.5445	TMEM41A;TMEM167B;PHF1;ATF7IP2;PRKAG1;FBXO25;UBE2L6;PHAX;SMC5;IFI35;MTRNR2L8;CHD3;TMEM263;KIAA1109;CHCHD3;AIFM1;ZNRD2;AKT2;IDH3B;UBTF;SNIP1;OSTF1;SLC16A3;KDM6A;LYPLA2;KLF13;FBXW7;STX8;NSMCE2;CTNNBIP1;AIP;MRPS2;TAP1;TRPT1;DDX52;VPS37B;SIRT2;LZTFL1;HSH2D;BRMS1;TFDP2;B3GNT2;PFDN4;SFT2D2;ZNF511;DLD;PPID;COX19;INO80E;NECAB3;PCNA;HDAC3;DDX27;TSSC4;DCUN1D5;PEF1;NIP7;VPS4A;ASAP1;ZBTB44;RRP7A;ABLIM1;RNF138…
Endometrial Stem cell:Uterus	7/100	0.000267771	0.0366846	6.06346	49.8743	TNIP1;TOM1;STAT6;IFI35;SLC16A3;AGPAT2;NFKB2
Leydig cell:Fetal Gonad	13/380	0.00108368	0.0776464	2.88469	19.6949	LYPLA2;DCUN1D5;MRPL15;PIGC;GOLGA3;GALE;RAB31;AIFM1;PIGM;RRP12;PI4KB;ZNF587;PPID
Multilymphoid Progenitor cell:Umbilical Cord Blood	16/530	0.00113352	0.0776464	2.54789	17.2809	YTHDF1;ANKRD13D;RAB4B;SLC35E3;ATF7IP2;CCZ1;PILRB;CHD3;VPS37B;MTURN;RAB31;ZNRD2;ACIN1;STAT6;EMC8;SSBP3
Mitotic Arrest Phase Fetal Germ cell:Fetal Gonad	23/948	0.00198922	0.109009	2.05288	12.7689	SLC25A1;SYCP2;SURF2;FBXW7;PHF1;FMR1;STX8;DCTN4;CTNNBIP1;FBXO25;DYRK1A;UBE2L6;PPM1J;ASAP1;CHD3;ABLIM1;STK24;TFDP2;SDC1;PI4KB;SSBP2;SSBP3;ZNF652
Exhausted CD4+ T cell:Liver	6/113	0.00304096	0.122495	4.49559	26.0546	TBXAS1;PRKAG1;SMC5;UBE2L6;IFI35;BATF
SLC16A7+ cell:Lung	23/983	0.00312943	0.122495	1.97436	11.3859	COX19;DGKE;KDM3A;MYEF2;TRIM52;SFSWAP;PILRB;MR1;RRP7A;HSH2D;TTLL3;TFDP2;MARVELD3;TSR1;ACIN1;PIGM;GOPC;DCAF10;CCDC66;IP6K1;ZNF587;CLUAP1;BLZF1
Decidual cell:Blood	5/97	0.00756184	0.258993	4.34274	21.2128	TNIP1;TAP1;STAT6;IRF9;NFKB2
Meiotic Prophase Fetal Germ cell:Fetal Gonad	20/1034	0.0368668	0.759078	1.59968	5.27966	DGKE;MYEF2;SYCP2;FBXW7;FMR1;RAB3IP;ATF7IP2;FBXO25;ASAP1;TMEM263;LZTFL1;TRIM4;RNF138;SLMAP;OTULIN;DCAF10;CCDC66;CLUAP1;ZNF652;KDM6A
Lymphoid Stem cell:Peripheral Blood	4/100	0.0372959	0.759078	3.31528	10.9035	PCNA;DCUN1D5;MRPL15;UTP18
Basal cell:Undefined	4/100	0.0372959	0.759078	3.31528	10.9035	SLC22A18AS;TAP1;IFI35;IRF9
PDX1+ Pancreatic Progenitor cell:Embryonic Stem Cell	4/101	0.0384657	0.759078	3.28094	10.6893	CXADR;MARVELD3;SDC1;GPRC5C
T Helper2 (Th2) cell:Undefined	2/28	0.0478799	0.759078	6.09299	18.517	STAT6;BATF
Retinoid Acid Signaling-Responsive Fetal Germ cell:Fetal Gonad	6/219	0.0584839	0.759078	2.24616	6.37686	MPST;SLC25A1;STK24;DCTN4;MTRNR2L8;PPID
Plasma cell:Peripheral Blood	1/5	0.0612003	0.759078	19.745	55.1597	SDC1
4-Cell Stage Cell (Blastomere):Embryo	2/33	0.0642276	0.759078	5.10895	14.0257	FAM189A2;ZNF652
Plasma cell:Bone Marrow	1/6	0.0729852	0.759078	15.7952	41.3439	SDC1
Astrocyte:Undefined	1/6	0.0729852	0.759078	15.7952	41.3439	SLC1A2
B cell:Kidney	13/668	0.0792106	0.759078	1.59229	4.03748	KLF13;IFRD2;ATF7IP2;AP1B1;MRPS2;MTRNR2L8;TMUB2;NFKB2;ADAM28;HSH2D;GPR160;R3HDM4;TXNDC5
Myoblast:Muscle	1/7	0.0846227	0.759078	13.162	32.5043	PCNA
Oocyte:Embryo	3/86	0.0938956	0.759078	2.86621	6.78022	DCUN1D5;GOPC;TRAK1
Cancer cell:Undefined	1/9	0.107463	0.759078	9.8705	22.0172	SDC1
Exhausted CD8+ T cell:Liver	6/260	0.110067	0.759078	1.87964	4.14773	WHRN;AIP;UBE2L6;IFI35;IRF9;BATF
Epidermal Stem cell:Foreskin	3/95	0.117307	0.759078	2.58463	5.53877	SNAP23;PSEN1;SPG11
M2 macrophage:Undefined	1/10	0.118669	0.759078	8.77333	18.6996	STAT6
Endothelial cell:Fetal Gonad	5/208	0.121755	0.759078	1.95703	4.121	NSMCE2;SLC35E3;ZBTB44;SSBP2;ZNF652
M1 macrophage:Brain	3/97	0.122781	0.759078	2.52938	5.30502	TSSC4;IFI35;AGPAT2
Hematopoietic cell:Liver	3/99	0.128346	0.759078	2.47644	5.08419	OTULIN;B3GNT2;MR1
Cortical Thymus Epithelial cell:Thymus	3/99	0.128346	0.759078	2.47644	5.08419	HSH2D;GPR160;B3GNT2
Medullary Thymus Epithelial cell:Thymus	3/99	0.128346	0.759078	2.47644	5.08419	HSH2D;GPR160;B3GNT2
Lake Et al.Science.In6:Brain	3/100	0.131162	0.759078	2.45078	4.97833	CTDSPL;GPRC5C;EPN1
M1 macrophage:Lung	3/101	0.134	0.759078	2.42565	4.87536	TAP1;IFI35;IRF9
Epithelial cell:Thymus	3/102	0.136858	0.759078	2.40103	4.77518	SDC1;GPRC5C;TSKU
Progenitor cell:Undefined	3/103	0.139738	0.759078	2.3769	4.67769	PCNA;IFRD2;TXNDC5
T Helper9 (Th9) cell:Undefined	1/12	0.140663	0.759078	7.17745	14.0778	STAT6
Gonadal Mitotic Phase Fetal Germ cell:Fetal Gonad	6/291	0.160511	0.759078	1.67252	3.0597	RCC2;SNAP23;ATG2A;MRPL15;GPRC5C;POLR3K
Plasma cell:Undefined	1/14	0.162111	0.759078	6.07262	11.049	SDC1
Idiopathic Pulmonary Fibrosis cell:Lung	1/15	0.172634	0.759078	5.63857	9.90463	AKT2
Monocyte:Fetal Kidney	13/797	0.203538	0.759078	1.32131	2.10339	ANKRD13D;MTRNR2L8;PSEN1;HNMT;AGPAT2;EPN1;EHD1;RAB31;ZNRD2;TNIP1;TOM1;STAT6;SLC16A3
8-Cell Stage Cell (Blastomere):Embryo	1/19	0.213425	0.759078	4.38467	6.77199	ZNRD2
Secretory Progenitor cell:Esophagus	2/72	0.228533	0.759078	2.25806	3.33307	ADAM28;GPR160
Follicular Helper (Tfh) T cell:Undefined	1/23	0.252213	0.759078	3.58673	4.94065	BATF
FOXN4+ cell:Lung	2/79	0.261054	0.759078	2.05205	2.75596	RCC2;ACTL6A
Regulatory T (Treg) cell:Liver	7/417	0.270661	0.759078	1.35319	1.76847	TNIP1;WHRN;TOM1;UBE2L6;PSEN1;IRF9;BATF
T Helper1 (Th1) cell:Undefined	1/26	0.280048	0.759078	3.15584	4.01673	STAT6
Ionocyte cell:Lung	5/290	0.300157	0.759078	1.3881	1.67051	AIFM1;GPR160;PI4KB;AGPAT2;SIRT2
Pluripotent Very Small Embryonic-Like cell:Ovary	2/92	0.321376	0.759078	1.75448	1.99159	CXADR;MARVELD3
Naive CD8+ T cell:Peripheral Blood	2/92	0.321376	0.759078	1.75448	1.99159	ABLIM1;R3HDM4
T Helper17 (Th17) cell:Undefined	1/31	0.324165	0.759078	2.6292	2.9618	BATF
Plasma cell:Kidney	1/31	0.324165	0.759078	2.6292	2.9618	SDC1
Astroglial Progenitor cell:Embryo	2/94	0.330575	0.759078	1.71617	1.89967	PHF1;IRF9
Naive CD4+ T cell:Peripheral Blood	1/32	0.33266	0.759078	2.54426	2.8003	ABLIM1
Enteroendocrine cell:Large Intestine	2/96	0.339738	0.759078	1.67948	1.81314	SLC35E3;STRN3
Beta cell:Pancreatic Islet	2/96	0.339738	0.759078	1.67948	1.81314	OXLD1;RAPH1
Acinar cell:Salivary Gland	2/96	0.339738	0.759078	1.67948	1.81314	RAB31;TXNDC5
Purkinje cell:Brain	2/96	0.339738	0.759078	1.67948	1.81314	GOLGA3;CHD3
Cancer Stem cell:Venous Blood	2/96	0.339738	0.759078	1.67948	1.81314	LYPLA2;R3HDM4
Interstitial cell:Dorsolateral Prefrontal Cortex	2/96	0.339738	0.759078	1.67948	1.81314	IFI35;OSTF1
Myometrial Stem cell:Myometrium	2/97	0.344306	0.759078	1.66172	1.77177	TAP1;STAT6
Cancer Stem cell:Myometrium	2/97	0.344306	0.759078	1.66172	1.77177	TAP1;STAT6
Mesenchymal Stem cell:Amniotic Fluid	2/97	0.344306	0.759078	1.66172	1.77177	TAP1;STAT6
Cancer Stem-Like cell:Oral Cavity	2/97	0.344306	0.759078	1.66172	1.77177	TAP1;STAT6
Cancer cell:Brain	2/97	0.344306	0.759078	1.66172	1.77177	ACTL6A;TSR1
Prostate Stem cell:Prostate	2/97	0.344306	0.759078	1.66172	1.77177	TAP1;STAT6
Serous Acinar cell:Salivary Gland	2/97	0.344306	0.759078	1.66172	1.77177	TAP1;STAT6
Cardiomyocyte:Undefined	2/97	0.344306	0.759078	1.66172	1.77177	KIAA1109;SMC5
Muller Glia Precursor cell:Retina	2/97	0.344306	0.759078	1.66172	1.77177	TAP1;STAT6
Colony-forming cell:Prostate	2/97	0.344306	0.759078	1.66172	1.77177	ABLIM1;CTDSPL
Epithelial cell:Corneal Epithelium	2/98	0.348863	0.759078	1.64433	1.7316	NAGK;IRF9
Anterior Foregut Endoderm cell:Lung	2/98	0.348863	0.759078	1.64433	1.7316	HNMT;MR1
Epithelial cell:Uterus	2/98	0.348863	0.759078	1.64433	1.7316	SDC1;GPRC5C
Epithelial cell:Amniotic Membrane	2/98	0.348863	0.759078	1.64433	1.7316	FAM83F;MARVELD3
Dopaminergic neuron:Midbrain	2/98	0.348863	0.759078	1.64433	1.7316	SDC1;GPRC5C
Alveolar Epithelial Progenitor cell:Embryonic Stem Cell	2/98	0.348863	0.759078	1.64433	1.7316	HNMT;MR1
Macrophage:Lymph Node	2/99	0.35341	0.759078	1.62729	1.69259	TBXAS1;IFI35
Macrophage:Visceral Adipose Tissue	2/99	0.35341	0.759078	1.62729	1.69259	TBXAS1;IFI35
Monocyte:Kidney	2/99	0.35341	0.759078	1.62729	1.69259	TBXAS1;IFI35
Macrophage:Artery	2/99	0.35341	0.759078	1.62729	1.69259	TBXAS1;IFI35
Germinal Center B cell:Tonsil	2/99	0.35341	0.759078	1.62729	1.69259	CTDSPL;SDC1
Mesenchymal Stem cell:Umbilical Cord Blood	2/99	0.35341	0.759078	1.62729	1.69259	STAT6;IRF9
Macrophage:Retinal Pigment Epithelium	2/99	0.35341	0.759078	1.62729	1.69259	TBXAS1;IFI35
Cancer Stem cell:Mammary Gland	2/99	0.35341	0.759078	1.62729	1.69259	FLII;R3HDM4
Luminal cell:Prostate	2/99	0.35341	0.759078	1.62729	1.69259	SDC1;TSKU
Macrophage:Eye	2/99	0.35341	0.759078	1.62729	1.69259	TBXAS1;IFI35
CD141+CLEC9A+ Dendritic cell:Blood	2/100	0.357946	0.759078	1.61061	1.65469	ADAM28;ASAP1
Transitional B cell:Blood	2/100	0.357946	0.759078	1.61061	1.65469	HSH2D;ADAM28
Lymphocyte:Blood	2/100	0.357946	0.759078	1.61061	1.65469	NAGK;OSTF1
Progenitor cell:Skin	2/100	0.357946	0.759078	1.61061	1.65469	CXADR;MARVELD3
Limbal Stem cell:Corneal Epithelium	2/100	0.357946	0.759078	1.61061	1.65469	FAM83F;SFT2D2
Eosinophil:Sputum	2/100	0.357946	0.759078	1.61061	1.65469	CTDSPL;SDC1
Pancreatic Stem cell:Pancreas	2/101	0.36247	0.759078	1.59426	1.61787	CXADR;MEGF10
Cancer Stem cell:Skin	2/101	0.36247	0.759078	1.59426	1.61787	CXADR;MEGF10
Abnormal Plasma cell:Peripheral Blood	2/101	0.36247	0.759078	1.59426	1.61787	MEGF10;SDC1
Neural Stem cell:Inferior Colliculus	2/102	0.366982	0.759078	1.57823	1.58209	CXADR;MEGF10
Type I pneumocyte:Undefined	2/102	0.366982	0.759078	1.57823	1.58209	CXADR;SDC1
Oogenesis Phase Fetal Germ cell:Fetal Gonad	12/844	0.370756	0.759078	1.1416	1.1327	ABLIM1;ELOF1;BRMS1;STX8;MARVELD3;MED8;CCZ1;B3GNT2;OSTF1;TRAK1;EPN1;NFKB2
Oligodendrocyte Progenitor cell:Embryonic Prefrontal Cortex	2/110	0.402603	0.759078	1.46073	1.32898	RAB31;SIRT2
Enteroendocrine cell:Small Intestine	1/42	0.411973	0.759078	1.92273	1.70507	TTLL3
Mitotic Fetal Germ cell:Fetal Gonad	9/650	0.429888	0.759078	1.10862	0.935933	C5ORF15;RCC2;NIP7;SNAP23;ATG2A;MRPS2;MRPL15;GPRC5C;POLR3K
FGFR1HighNME5- Epithelial cell:Esophagus	3/191	0.430659	0.759078	1.25864	1.06033	TMEM144;U2AF2;ZNF587
Monocyte:Peripheral Blood	1/48	0.454978	0.759078	1.67677	1.32046	SDC1
Ciliated cell:Lung	4/276	0.456853	0.759078	1.15962	0.90844	TMEM254;LYPLA2;MYCBP;C5ORF15
Liver Bud Hepatic cell:Liver	3/201	0.463461	0.759078	1.19446	0.918583	RAB31;NIP7;POLR3K
Sertoli cell:Fetal Gonad	6/446	0.489446	0.759078	1.07471	0.767863	TMEM41A;CXADR;MYEF2;STK24;B3GNT2;MTRNR2L8
CD1C+ B Dendritic cell:Blood	1/54	0.494849	0.759078	1.48649	1.04575	HNMT
Regulatory T (Treg) cell:Peripheral Blood	1/54	0.494849	0.759078	1.48649	1.04575	B3GNT2
LGR5+ Stem cell:Large Intestine	1/56	0.507483	0.759078	1.43229	0.971511	EFNA3
Microglial cell:Embryonic Prefrontal Cortex	6/472	0.544702	0.759078	1.01338	0.615647	ADAM28;RAB31;TBXAS1;AP1B1;OSTF1;LTC4S
Oligodendrocyte:Brain	2/152	0.571002	0.759078	1.04948	0.588088	CXADR;SIRT2
Migration Phase Fetal Germ cell:Fetal Gonad	2/159	0.595536	0.759078	1.00233	0.519499	TMEM144;ZNRD2
Plasmacytoid Dendritic cell:Blood	4/333	0.603947	0.759078	0.955909	0.482035	PPM1J;SFT2D2;PHC3;TXNDC5
Astrocyte:Brain	2/164	0.612411	0.759078	0.971144	0.476202	SLC1A2;HNMT
Lymphoid-primed Multipotent Progenitor cell:Umbilical Cord Blood	1/75	0.612861	0.759078	1.06351	0.520714	EDC4
Endothelial cell:Liver	1/76	0.617738	0.759078	1.04928	0.505428	STRN3
Brush Cell (Tuft cell):Lung	1/77	0.622554	0.759078	1.03542	0.490712	NIP7
Neuroendocrine cell:Lung	1/77	0.622554	0.759078	1.03542	0.490712	NIP7
Germ cell:Gonad	1/82	0.645741	0.759078	0.971259	0.424787	SLC35E3
B cell:Undefined	1/83	0.650205	0.759078	0.959366	0.412976	SDC1
Amnion Epithelial cell:Amniotic Membrane	1/86	0.663264	0.759078	0.925365	0.379938	TUNAR
Embryonic Stem cell:Hair Follicle	1/86	0.663264	0.759078	0.925365	0.379938	TUNAR
Pluripotent Stem cell:Ovarian Cortex	1/89	0.675838	0.759078	0.893682	0.350146	TUNAR
Granulosa cell:Fetal Gonad	2/185	0.677422	0.759078	0.858779	0.334462	PCNA;MTRNR2L8
Embryonic Stem cell:Tooth	1/90	0.679924	0.759078	0.883596	0.340868	TUNAR
CD8+ T cell:Lung	1/90	0.679924	0.759078	0.883596	0.340868	POLR3K
Stem cell:Ovarian Cortex	1/91	0.683959	0.759078	0.873733	0.331894	TUNAR
Beta cell:Undefined	1/91	0.683959	0.759078	0.873733	0.331894	R3HDM4
Myeloid cell:Blood	1/92	0.687944	0.759078	0.864088	0.323211	R3HDM4
Erythroblast:Blood	1/93	0.691878	0.759078	0.854652	0.314807	TSR1
Mast Cell progenitor:Bone Marrow	1/93	0.691878	0.759078	0.854652	0.314807	TSR1
Circulating Fetal cell:Peripheral Blood	1/93	0.691878	0.759078	0.854652	0.314807	TSR1
Epidermal Transit Amplifying cell:Foreskin	1/93	0.691878	0.759078	0.854652	0.314807	MRPL15
Megakaryocyte Progenitor cell:Subcutaneous Adipose Tissue	1/93	0.691878	0.759078	0.854652	0.314807	TSR1
Cancer Stem cell:Gall Bladder	1/93	0.691878	0.759078	0.854652	0.314807	CXADR
Stem cell:Lacrimal Gland	1/94	0.695763	0.759078	0.845419	0.306673	RAPH1
Stem cell:Limbal Epithelium	1/94	0.695763	0.759078	0.845419	0.306673	RAPH1
Cancer Stem cell:Bone Marrow	1/94	0.695763	0.759078	0.845419	0.306673	MR1
Corneal Epithelial Progenitor cell:Embryonic Stem Cell	1/94	0.695763	0.759078	0.845419	0.306673	RAPH1
Glial cell:Brain	1/95	0.699599	0.759078	0.836383	0.298796	SLC1A2
Glial cell:Sympathetic Ganglion	1/95	0.699599	0.759078	0.836383	0.298796	SLC1A2
Platelet:Peripheral Blood	1/95	0.699599	0.759078	0.836383	0.298796	R3HDM4
Platelet:Plasma	1/95	0.699599	0.759078	0.836383	0.298796	R3HDM4
Schwann cell:Intervertebral Disc	1/95	0.699599	0.759078	0.836383	0.298796	SLC1A2
Epiblast cell:Embryo	1/95	0.699599	0.759078	0.836383	0.298796	GPRC5C
Astrocyte:Spinal Cord	1/95	0.699599	0.759078	0.836383	0.298796	SLC1A2
Paneth cell:Undefined	1/96	0.703387	0.759078	0.827537	0.291167	AIFM1
Urothelium cell:Undefined	1/96	0.703387	0.759078	0.827537	0.291167	HSH2D
Fibroblast:Heart	1/96	0.703387	0.759078	0.827537	0.291167	SDC1
Muller cell:Retina	1/97	0.707128	0.759078	0.818875	0.283776	MTURN
Large Granular lymphocyte:Peripheral Blood	1/97	0.707128	0.759078	0.818875	0.283776	MYEF2
Sertoli cell:Seminal Plasma	1/97	0.707128	0.759078	0.818875	0.283776	SLC1A2
Epithelial cell:Bone	1/97	0.707128	0.759078	0.818875	0.283776	STAT6
Epithelial cell:Bladder	1/97	0.707128	0.759078	0.818875	0.283776	SDC1
Mesenchymal Stem cell:Whartons Jelly	1/97	0.707128	0.759078	0.818875	0.283776	STAT6
Definitive Zone cell:Adrenal Gland	1/98	0.710821	0.759078	0.810392	0.276615	MEGF10
Chromaffin cell:Adrenal Gland	1/98	0.710821	0.759078	0.810392	0.276615	MEGF10
Natural Killer cell:Breast	1/98	0.710821	0.759078	0.810392	0.276615	MEGF10
Lake Et al.Science.In8:Brain	1/98	0.710821	0.759078	0.810392	0.276615	EFNA3
Early Transit-Amplifying Prostate Epithelial cell:Prostate	1/98	0.710821	0.759078	0.810392	0.276615	SDC1
Late Transit-Amplifying Prostate Epithelial cell:Prostate	1/98	0.710821	0.759078	0.810392	0.276615	SDC1
Neuron:Embryo	1/98	0.710821	0.759078	0.810392	0.276615	CPLX2
Stem cell:Pancreas	1/98	0.710821	0.759078	0.810392	0.276615	SLC35E3
Circulating Precursor cell:Peripheral Blood	1/98	0.710821	0.759078	0.810392	0.276615	ADAM28
Early Hematopoietic cell:Blood	1/98	0.710821	0.759078	0.810392	0.276615	CXADR
Dermal Papilla cell:Hair Follicle	1/98	0.710821	0.759078	0.810392	0.276615	CXADR
Basal cell:Airway Epithelium	1/98	0.710821	0.759078	0.810392	0.276615	SDC1
Intermediate Progenitor cell:Undefined	1/98	0.710821	0.759078	0.810392	0.276615	CPLX2
Neural Stem cell:Bone Marrow	1/98	0.710821	0.759078	0.810392	0.276615	CXADR
Cancer Stem cell:Larynx	1/98	0.710821	0.759078	0.810392	0.276615	CXADR
Endocrine cell:Embryonic Stem Cell	1/98	0.710821	0.759078	0.810392	0.276615	FAM83F
Pancreatic Progenitor cell:Pancreas	1/98	0.710821	0.759078	0.810392	0.276615	CXADR
Progenitor cell:Embryonic Stem Cell	1/98	0.710821	0.759078	0.810392	0.276615	CXADR
Endocrine cell:Undefined	1/98	0.710821	0.759078	0.810392	0.276615	FAM83F
Basal cell:Lung	1/98	0.710821	0.759078	0.810392	0.276615	SDC1
Ductal cell:Pancreas	1/98	0.710821	0.759078	0.810392	0.276615	CXADR
Type II pneumocyte:Undefined	1/98	0.710821	0.759078	0.810392	0.276615	SDC1
Zymogenic Chief cell:Gastric Epithelium	1/99	0.714468	0.759078	0.802082	0.269673	STAT6
Ureteric Bud cell:Fetal Kidney	1/99	0.714468	0.759078	0.802082	0.269673	CXADR
Corneal Endothelial cell:Eye	1/99	0.714468	0.759078	0.802082	0.269673	MEGF10
Migrating Cancer Stem cell:Liver	1/99	0.714468	0.759078	0.802082	0.269673	FAM83F
Migrating Cancer Stem cell:Lung	1/99	0.714468	0.759078	0.802082	0.269673	FAM83F
Thecal cell:Ovary	1/99	0.714468	0.759078	0.802082	0.269673	STAT6
Stem cell:Salivary Gland	1/99	0.714468	0.759078	0.802082	0.269673	B3GNT2
Myeloid-derived Suppressor cell:Blood	1/99	0.714468	0.759078	0.802082	0.269673	TBXAS1
Myeloid-derived Suppressor cell:Liver	1/99	0.714468	0.759078	0.802082	0.269673	TBXAS1
Glutamatergic neuron:Brain	1/99	0.714468	0.759078	0.802082	0.269673	CPLX2
Neural Stem cell:Hippocampus	1/99	0.714468	0.759078	0.802082	0.269673	PCNA
Cancer Stem cell:Intestine	1/99	0.714468	0.759078	0.802082	0.269673	RAPH1
Cancer Stem cell:Gastrointestinal Tract	1/99	0.714468	0.759078	0.802082	0.269673	RAPH1
Plasma cell:Salivary Gland	1/99	0.714468	0.759078	0.802082	0.269673	SDC1
Vaginal cell:Vagina	1/99	0.714468	0.759078	0.802082	0.269673	SDC1
Mucous Acinar cell:Salivary Gland	1/99	0.714468	0.759078	0.802082	0.269673	RAPH1
Multipotent Progenitor cell:Heart	1/99	0.714468	0.759078	0.802082	0.269673	CXADR
EBV+ B Lymphoma cell:Lymph	1/99	0.714468	0.759078	0.802082	0.269673	YTHDF1
EBV+ B Lymphoma cell:Kidney	1/99	0.714468	0.759078	0.802082	0.269673	YTHDF1
EBV+ B Lymphoma cell:Liver	1/99	0.714468	0.759078	0.802082	0.269673	YTHDF1
Hair Follicle cell:Hair Follicle	1/99	0.714468	0.759078	0.802082	0.269673	STAT6
Lymphocyte:Peripheral Blood	1/99	0.714468	0.759078	0.802082	0.269673	TBXAS1
Bile Duct cell:Liver	1/99	0.714468	0.759078	0.802082	0.269673	SDC1
Corneal Endothelial cell:Corneal Endothelium	1/99	0.714468	0.759078	0.802082	0.269673	FAM189A2
Flk1+ Mesodermal cell:Pluripotent Stem Cell	1/99	0.714468	0.759078	0.802082	0.269673	CXADR
Cardiomyocyte:Pluripotent Stem Cell	1/99	0.714468	0.759078	0.802082	0.269673	RAB31
Trophoblast cell:Endometrium	1/100	0.718069	0.759078	0.793939	0.262944	HSH2D
Cytotrophoblast:Endometrium	1/100	0.718069	0.759078	0.793939	0.262944	HSH2D
Erythroid cell:Umbilical Cord Blood	1/100	0.718069	0.759078	0.793939	0.262944	NUP153
Lake Et al.Science.Ex7:Brain	1/100	0.718069	0.759078	0.793939	0.262944	MEGF10
Intestinal Stem cell:Colon	1/100	0.718069	0.759078	0.793939	0.262944	MEGF10
Monocyte:Liver	1/100	0.718069	0.759078	0.793939	0.262944	TBXAS1
Bone Marrow Stromal cell:Bone Marrow	1/100	0.718069	0.759078	0.793939	0.262944	SDC1
Monocyte:Lung	1/100	0.718069	0.759078	0.793939	0.262944	TBXAS1
Macrophage:Synovium	1/100	0.718069	0.759078	0.793939	0.262944	TBXAS1
Pigment Epithelial cell:Eye	1/100	0.718069	0.759078	0.793939	0.262944	MEGF10
Esophageal Mucosal cell:Esophagus	1/100	0.718069	0.759078	0.793939	0.262944	MEGF10
Epithelial cell:Placenta	1/100	0.718069	0.759078	0.793939	0.262944	SDC1
Intestinal Stem cell:Intestine	1/100	0.718069	0.759078	0.793939	0.262944	MEGF10
Cancer Stem cell:Endometrium	1/100	0.718069	0.759078	0.793939	0.262944	ADAM28
Cancer Stem-Like cell:Endometrium	1/100	0.718069	0.759078	0.793939	0.262944	ADAM28
Myoepithelial cell:Undefined	1/100	0.718069	0.759078	0.793939	0.262944	MR1
Myoepithelial cell:Parotid Gland	1/100	0.718069	0.759078	0.793939	0.262944	MEGF10
Cancer Stem cell:Eye	1/100	0.718069	0.759078	0.793939	0.262944	MARVELD3
Intestinal Stem cell:Esophagus	1/100	0.718069	0.759078	0.793939	0.262944	MEGF10
Red Blood Cell (erythrocyte):Blood	1/100	0.718069	0.759078	0.793939	0.262944	ADAM28
CD14+ Endothelial Progenitor cell:Blood	1/100	0.718069	0.759078	0.793939	0.262944	HNMT
Gastric Stem cell:Gastric Corpus	1/100	0.718069	0.759078	0.793939	0.262944	SDC1
Hepatic Progenitor-Like cell:Pluripotent Stem Cell	1/100	0.718069	0.759078	0.793939	0.262944	HNMT
Neural cell:Embryoid Body	1/100	0.718069	0.759078	0.793939	0.262944	MEGF10
Epithelial cell:Mammary Epithelium	1/100	0.718069	0.759078	0.793939	0.262944	SDC1
Cancer Stem-Like cell:Brain	1/100	0.718069	0.759078	0.793939	0.262944	HNMT
Small Intestinal Stem cell:Small Intestinal Crypt	1/100	0.718069	0.759078	0.793939	0.262944	MEGF10
Hepatocyte:Fetal Liver	1/101	0.721625	0.759078	0.78596	0.256419	SDC1
Fibroblast:Pancreas	1/101	0.721625	0.759078	0.78596	0.256419	MEGF10
Megakaryocyte:Blood	1/101	0.721625	0.759078	0.78596	0.256419	TBXAS1
Plasmacytoid Dendritic cell:Lung	1/101	0.721625	0.759078	0.78596	0.256419	RAB31
Endocrine cell:Pancreatic Islet	1/101	0.721625	0.759078	0.78596	0.256419	ORAI3
Cancer Stem cell:Embryo	1/101	0.721625	0.759078	0.78596	0.256419	CXADR
Oral Keratinocyte Stem cell:Oral Mucosa	1/101	0.721625	0.759078	0.78596	0.256419	SDC1
Cancer cell:Lung	1/101	0.721625	0.759078	0.78596	0.256419	SDC1
Epithelial cell:Blood	1/101	0.721625	0.759078	0.78596	0.256419	SDC1
Basal cell:Epithelium	1/101	0.721625	0.759078	0.78596	0.256419	SDC1
Activated B cell:Peripheral Blood	1/101	0.721625	0.759078	0.78596	0.256419	TAP1
Progenitor cell:Bone Marrow	1/101	0.721625	0.759078	0.78596	0.256419	MEGF10
Merkel cell:Skin	1/101	0.721625	0.759078	0.78596	0.256419	CXADR
Central Nervous System Stem cell:Fetal Brain	1/101	0.721625	0.759078	0.78596	0.256419	ADAM28
Neuron:Adipose Tissue	1/101	0.721625	0.759078	0.78596	0.256419	CPLX2
Neuronal Progenitor cell:Undefined	1/101	0.721625	0.759078	0.78596	0.256419	MEGF10
Epithelial cell:Embryoid Body	1/101	0.721625	0.759078	0.78596	0.256419	FAM189A2
Stem cell:Esophagus	1/102	0.725137	0.759078	0.778139	0.25009	MEGF10
Luminal Progenitor cell:Breast	1/102	0.725137	0.759078	0.778139	0.25009	GPRC5C
Lake Et al.Science.Ex3:Brain	1/102	0.725137	0.759078	0.778139	0.25009	SSBP2
Transitional B cell:Peripheral Blood	1/102	0.725137	0.759078	0.778139	0.25009	HSH2D
Plasmablast:Peripheral Blood	1/102	0.725137	0.759078	0.778139	0.25009	HSH2D
Acinar cell:Pancreas	1/102	0.725137	0.759078	0.778139	0.25009	TMEM263
Immature Transitional B cell:Blood	1/102	0.725137	0.759078	0.778139	0.25009	HSH2D
Naive B cell:Blood	1/102	0.725137	0.759078	0.778139	0.25009	HSH2D
Mesenchymal Stem cell:Brown Adipose Tissue	1/102	0.725137	0.759078	0.778139	0.25009	CXADR
Stem cell:Gastrointestinal Tract	1/102	0.725137	0.759078	0.778139	0.25009	CXADR
Muscle Satellite cell:Muscle	1/102	0.725137	0.759078	0.778139	0.25009	MEGF10
Monocyte:Undefined	1/102	0.725137	0.759078	0.778139	0.25009	TBXAS1
Regulatory B cell:Undefined	1/102	0.725137	0.759078	0.778139	0.25009	HSH2D
Oligodendrocyte Precursor cell:Brain	1/102	0.725137	0.759078	0.778139	0.25009	SLC1A2
Lake Et al.Science.In2:Brain	1/103	0.728604	0.759078	0.770471	0.24395	TUNAR
Basal Progenitor cell:Breast	1/103	0.728604	0.759078	0.770471	0.24395	SDC1
Intestinal Stem cell:Intestinal Crypt	1/103	0.728604	0.759078	0.770471	0.24395	SDC1
T cell:Skin	1/103	0.728604	0.759078	0.770471	0.24395	TAP1
Progenitor cell:Prostate	1/104	0.732028	0.759756	0.762951	0.237993	SDC1
Mast cell:Kidney	1/106	0.738746	0.763836	0.748343	0.226599	LTC4S
Leydig Precursor cell:Fetal Gonad	2/217	0.759159	0.781991	0.729766	0.201082	ABLIM1;SSBP2
Cancer Stem cell:Undefined	1/125	0.794769	0.815605	0.633065	0.145418	SDC1
Astrocyte:Embryonic Prefrontal Cortex	3/342	0.805946	0.82399	0.692621	0.149425	RAB31;SLC1A2;HNMT
Enterocyte Progenitor cell:Small Intestine	1/138	0.826033	0.841386	0.572613	0.109438	TMEM144
Gonadal Endothelial cell:Fetal Gonad	4/459	0.831042	0.843354	0.686711	0.127093	RAB31;RAPH1;CTDSPL;ASAP1
Neural Progenitor cell:Embryonic Prefrontal Cortex	1/166	0.878182	0.887903	0.474764	0.0616727	PCNA
CD1C-CD141- Dendritic cell:Blood	2/314	0.907152	0.913822	0.500386	0.0487604	EHD1;TBXAS1
Ciliated Epithelial cell:Esophagus	2/425	0.971293	0.974851	0.366971	0.0106887	SPAG1;LZTFL1
Paneth cell:Large Intestine	1/311	0.98091	0.98091	0.250826	0.00483454	TBXAS1

## Sheet: 5
Supplementary Table 5. List of marker genes assigned for Seurat cluster 6 using EnrichR.
Term	Overlap	P-value	Adjusted P-value	Odds Ratio	Combined Score	Genes
Natural Killer T (NKT) cell:Fetal Kidney	186/4543	8.40717e-08	3.27219e-65	10.109	1557.06	RPL5;RPL30;RPL3;RPL32;RPL31;RPL34;PARK7;RPL8;MICOS10;RPL10A;SRP14;RPL9;RPL6;RPL7;RPS15;RPS14;RPS17;CHCHD2;RPS16;LGALS1;RPL18A;RPS19;SNRPD2;RPS18;C19ORF53;FTH1;MPC2;RPL36;RPL35;RPL38;RPL37;RPS11;HMGN2;RPL39;RPS10;RPS13;RPS12;WDR83OS;GABARAPL2;RPS9;TSTD1;RPL21;RPS7;RPS8;RPS5;RPL22;CMC1;RPS6;RPSA;MIF;COX6B1;TMEM256;TMEM258;SUB1;BOLA3;S100A6;SNRPG;NHP2;RPL24;RPL27;RPL26;RPL29;AURKAIP1;RPL28;UBA52;PPI…
Mitotic Fetal Germ cell:Fetal Gonad	63/650	5.14295e-38	6.58298e-36	10.9392	939.246	RPL3;RPL32;RPL31;RPL34;RPLP0;RPL8;RPL10A;RPL9;RPL7;CKS1B;RPS4X;RPS14;RPL7A;RPS16;LGALS1;RPL18A;RPS18;RPL35;RPL38;RPL37;RPL39;RPS10;RPS13;COX8A;RPS7;RPL22;RPS6;RPL13A;RPSA;RPS3A;APRT;VAMP8;NDUFS5;NHP2;RPL24;RPL27;RPL26;RPL28;RPL12;RPL11;RPL36A;TXN;CRIP1;UQCRH;RPS15A;S100A13;RPL14;RPS3;RPL13;RPS2;RPL15;RPL18;RPL17;BTF3;RPL41;RPL35A;RPL23A;RPS25;RPS29;RPL27A;NDUFAB1;TOMM7;RPS24
Migration Phase Fetal Germ cell:Fetal Gonad	26/159	1.11913e-21	9.54989e-20	17.0431	822.191	COX7B;NDUFB3;MGST1;RPS27L;COX7A2;DBI;TXN;HIGD1A;CRIP1;UQCRH;RPL7;RPS14;LGALS1;SNRPD2;PSMB3;S100A13;POLR2L;COX8A;NQO1;NDUFA3;MRPS21;APRT;VAMP8;BOLA3;NDUFS5;TOMM7
Leydig Precursor cell:Fetal Gonad	29/217	1.63446e-21	1.04606e-19	13.5918	650.546	RPL5;CRABP2;RPL10;RPL31;RPL34;RPL12;RPLP0;RPL8;RPL10A;RPL9;RPL6;RPL7;RPL18A;RPS19;RPS18;MDK;RPL13;RPL15;RPS27A;RPS12;RPS7;RPS5;RPL22;RPS6;RPL13A;RPS3A;RPL24;RPS24;RPS23
Morula Cell (Blastomere):Embryo	16/99	0.00198922	5.36952e-12	16.1321	482.123	RPL21;UQCRB;RPL34;RPL22;NDUFB3;RPL11;TXN;UQCRH;LSM3;RPL7;ARPC3;SSBP1;RPS27A;RPL39;RPL17;S100A11
Epidermal Transit Amplifying cell:Foreskin	15/93	6.48769e-13	2.76808e-11	16.0292	449.838	NDUFB3;TMA7;DBI;COX7A2;TXN;COX7C;COX5A;UQCRH;SNRPD2;PSMA2;NDUFS5;PRDX1;NDUFAB1;SNRPG;POLR2K
Granulosa cell:Fetal Gonad	19/185	2.23454e-12	8.17205e-11	9.66133	259.184	CRABP2;RPL31;RPL34;RPL12;NME4;RPL8;WFDC2;RPS14;RPS28;HINT1;RPS27;MDK;RPL26;HMGN2;RPS11;RPS27A;UBA52;GAPDH;RPS23
Leydig cell:Fetal Gonad	25/380	1.56162e-11	4.99718e-10	6.04325	150.372	RPL12;TXN;RPL6;RPS14;RPL7A;RPS15A;RPS18;MPC2;S100A13;RPL14;RPL35;RPS2;RPL17;RPS12;POLR2L;OST4;CYB5A;RPS7;RPS8;IGFBP2;NME1;RPS26;S100A6;RPL27;RPL29
Gonadal Mitotic Phase Fetal Germ cell:Fetal Gonad	22/291	1.8725e-11	5.32622e-10	6.95703	171.847	RPL41;RPL10;RPS8;RPL22;RPL11;RPL36A;PEBP1;RPL13A;RPL10A;RPL7;RPS26;RPS4X;HINT1;RPS15A;RPS29;BOLA3;RPL27A;NDUFAB1;RPS3;RPL26;RPS2;RPS13
Oligodendrocyte:Brain	15/152	8.61598e-10	2.20569e-08	9.09873	189.911	UQCRB;RPL31;NME2;RPL13A;MIF;COX7C;ATP5F1E;NME1;RPS17;NACA;RACK1;APOD;RPS2;FAU;RPS23
CD8+ T cell:Lung	11/90	1.69687e-08	3.94909e-07	11.4119	204.181	TMEM258;PSMA2;CMC1;COX17;NDUFA2;SNRPG;NDUFB2;TMA7;HSPB11;LSM3;LAMTOR5
Monocyte:Fetal Kidney	31/797	2.4148e-08	5.15158e-07	3.49201	61.2465	COX7B;UQCRB;BRI3;COX17;NDUFB1;UQCR11;TXN;COX5B;CRIP1;COX5A;PRDX5;LGALS1;POLR2J;S100A11;S100A10;COX8A;GABARAPL2;NDUFA2;NDUFA1;ATOX1;COX6B1;VAMP8;TMEM258;ARPC3;TOMM7;S100A6;LAMTOR2;LAMTOR4;UBA52;PFDN5;LAMTOR5
Germinal Center B cell:Tonsil	9/99	4.33555e-06	8.53769e-05	8.12355	100.315	S100A16;FXYD3;RAB13;S100A13;DSTN;ADIRF;S100A14;S100A11;S100A10
Cancer Stem cell:Serum	9/102	5.5524e-06	0.00010153	7.8603	95.1197	VAMP8;TSTD1;RAB25;FXYD3;TFF3;TFF1;S100A14;WFDC2;SMIM22
M1 macrophage:Brain	7/97	0.000221828	0.00354925	6.26653	52.7241	WDR83OS;LGALS1;GUK1;TMEM219;LAMTOR4;S100A11;APRT
Epithelial cell:Bladder	7/97	0.000221828	0.00354925	6.26653	52.7241	RAB25;FXYD3;TFF3;TFF1;S100A14;WFDC2;SMIM22
Type II pneumocyte:Undefined	7/98	0.000236374	0.00355951	6.19735	51.7485	RAB25;FXYD3;TFF3;TFF1;S100A14;WFDC2;SMIM22
Endocrine cell:Pancreatic Islet	7/101	0.00028468	0.00404878	5.99865	48.9738	OST4;LGALS1;SSR4;TMEM219;S100A11;SERF2;S100A10
Epithelial Progenitor cell:Lung	6/99	0.00155883	0.0184204	5.17604	33.457	RAB25;FXYD3;TFF3;TFF1;S100A14;SMIM22
Pancreatic Ductal Stem cell:Pancreas	6/100	0.00164123	0.0184204	5.12071	32.8356	RAB25;FXYD3;TFF3;TFF1;S100A14;SMIM22
Lymphoid Stem cell:Peripheral Blood	6/100	0.00164123	0.0184204	5.12071	32.8356	SNRPD2;NDUFAB1;NHP2;SNRPG;POLR2K;TOMM6
Basal cell:Undefined	6/100	0.00164123	0.0184204	5.12071	32.8356	LGALS1;FTH1;S100A6;ADIRF;S100A11;S100A10
Epithelial Progenitor cell:Breast	6/101	0.00172691	0.0184204	5.06655	32.2305	RAB25;FXYD3;S100A6;S100A14;S100A11;S100A10
Intestinal Epithelial Stem cell:Jejunum	6/101	0.00172691	0.0184204	5.06655	32.2305	RAB25;FXYD3;S100A6;S100A14;S100A11;S100A10
Ciliated cell:Lung	10/276	0.00265323	0.0271691	3.03919	18.0284	NQO1;PRDX5;KIF9;TSTD1;GPX4;FXYD3;PRDX1;CRIP1;SMIM22;SOD1
Retinoid Acid Signaling-Responsive Fetal Germ cell:Fetal Gonad	8/219	0.00659219	0.0631753	3.04847	15.309	PRDX5;TSTD1;CRABP2;GPX4;BLOC1S1;MDK;HMGN2;ATOX1
Regulatory T (Treg) cell:Liver	12/417	0.00666302	0.0631753	2.39814	12.0175	WDR83OS;PRDX5;SH3BGRL;PSMA2;PSMB3;PRDX1;RPS27L;PARK7;DYNLRB1;COX5A;GAPDH;ATOX1
Neutrophil:Sputum	5/99	0.00822554	0.0669206	4.24991	20.4018	RAB25;FXYD3;TFF3;S100A14;SMIM22
Neutrophil:Bronchoalveolar System	5/99	0.00822554	0.0669206	4.24991	20.4018	RAB25;FXYD3;TFF3;S100A14;SMIM22
Epithelial Hair Follicle Stem cell:Hair Follicle	5/100	0.00857208	0.0669206	4.20496	20.0124	RAB25;S100A16;FXYD3;S100A14;WFDC2
Progenitor cell:Skin	5/100	0.00857208	0.0669206	4.20496	20.0124	RAB25;MDK;IGFBP2;S100A14;WFDC2
Trophectoderm cell:Embryo	5/100	0.00857208	0.0669206	4.20496	20.0124	VAMP8;RAB25;S100A16;S100A6;HSPB11
Luminal Progenitor cell:Breast	5/102	0.00929524	0.0669206	4.11784	19.2643	RAB25;FXYD3;TFF3;S100A14;WFDC2
Type I pneumocyte:Undefined	5/102	0.00929524	0.0669206	4.11784	19.2643	RAB25;S100A16;FXYD3;S100A14;WFDC2
Side-population cell:Undefined	5/103	0.00967212	0.0669206	4.07562	18.9048	RAB25;S100A16;S100A6;S100A14;S100A10
Intestinal Stem cell:Intestinal Crypt	5/103	0.00967212	0.0669206	4.07562	18.9048	S100A16;S100A6;S100A14;S100A11;S100A10
Progenitor cell:Undefined	5/103	0.00967212	0.0669206	4.07562	18.9048	PRDX1;NME2;TXN;GAPDH;NME1
Cancer Stem cell:Oral Cavity	5/104	0.0100594	0.0677684	4.03424	18.5545	S100A16;S100A6;TFF3;S100A14;WFDC2
Germinal Stem cell:Ovary	4/93	0.0296893	0.159129	3.57731	12.5813	FTH1;TMEM219;DYNLRB1;S100A11
Germline Stem cell:Ovarian Cortex	4/93	0.0296893	0.159129	3.57731	12.5813	FTH1;TMEM219;DYNLRB1;S100A11
Myometrial Stem cell:Myometrium	4/97	0.0339114	0.159129	3.42275	11.5826	LGALS1;S100A6;S100A11;S100A10
Cancer Stem cell:Myometrium	4/97	0.0339114	0.159129	3.42275	11.5826	LGALS1;S100A6;S100A11;S100A10
Mesenchymal Stem cell:Amniotic Fluid	4/97	0.0339114	0.159129	3.42275	11.5826	LGALS1;S100A6;S100A11;S100A10
Cancer Stem-Like cell:Oral Cavity	4/97	0.0339114	0.159129	3.42275	11.5826	LGALS1;S100A6;S100A11;S100A10
Prostate Stem cell:Prostate	4/97	0.0339114	0.159129	3.42275	11.5826	LGALS1;S100A6;S100A11;S100A10
Serous Acinar cell:Salivary Gland	4/97	0.0339114	0.159129	3.42275	11.5826	LGALS1;S100A6;S100A11;S100A10
Muller Glia Precursor cell:Retina	4/97	0.0339114	0.159129	3.42275	11.5826	LGALS1;S100A6;S100A11;S100A10
Early Transit-Amplifying Prostate Epithelial cell:Prostate	4/98	0.0350188	0.159129	3.38617	11.35	NQO1;S100A16;FXYD3;S100A14
Late Transit-Amplifying Prostate Epithelial cell:Prostate	4/98	0.0350188	0.159129	3.38617	11.35	NQO1;S100A16;FXYD3;S100A14
Epithelial cell:Uterus	4/98	0.0350188	0.159129	3.38617	11.35	S100A16;S100A13;S100A14;WFDC2
Podocyte:Renal Glomerulus	4/98	0.0350188	0.159129	3.38617	11.35	VAMP8;RAB25;S100A14;RPL8
Glomerular Epithelial cell:Renal Glomerulus	4/98	0.0350188	0.159129	3.38617	11.35	VAMP8;RAB25;S100A14;RPL8
Basal cell:Airway Epithelium	4/98	0.0350188	0.159129	3.38617	11.35	S100A16;RAB13;S100A13;POLR2L
Dopaminergic neuron:Midbrain	4/98	0.0350188	0.159129	3.38617	11.35	S100A16;S100A13;S100A14;WFDC2
Malignant Mesothelioma cell:Lung	4/98	0.0350188	0.159129	3.38617	11.35	RAB25;FXYD3;S100A14;WFDC2
Malignant Mesothelioma cell:Pleura	4/98	0.0350188	0.159129	3.38617	11.35	RAB25;FXYD3;S100A14;WFDC2
Cancer Stem cell:Peripheral Blood	4/100	0.0372959	0.159129	3.31528	10.9035	S100A6;S100A14;S100A11;S100A10
Cancer Stem cell:Eye	4/100	0.0372959	0.159129	3.31528	10.9035	RAB25;FXYD3;S100A14;WFDC2
Epithelial cell:Mammary Epithelium	4/100	0.0372959	0.159129	3.31528	10.9035	RAB25;TFF1;S100A14;WFDC2
Eosinophil:Sputum	4/100	0.0372959	0.159129	3.31528	10.9035	S100A16;RAB13;S100A13;S100A14
Cancer Stem cell:Embryo	4/101	0.0384657	0.16143	3.28094	10.6893	RAB25;FXYD3;S100A14;WFDC2
Basal Progenitor cell:Breast	4/103	0.0408678	0.1684	3.21433	10.2775	RAB25;S100A16;FXYD3;S100A14
Liver Bud Hepatic cell:Liver	6/201	0.041633	0.1684	2.45576	7.80653	CHCHD2;FTH1;AKR1C1;S100A6;PPIA;NME1
Progenitor cell:Prostate	4/104	0.0421001	0.1684	3.18202	10.0797	RAB25;S100A16;FXYD3;S100A14
Basal cell:Prostate	1/5	0.0612003	0.241035	19.745	55.1597	S100A6
Schwann cell:Undefined	1/6	0.0729852	0.283094	15.7952	41.3439	S100A1
FOXN4+ cell:Lung	3/79	0.0772011	0.294977	3.13131	8.02037	CHCHD2;SNRPG;POLR2L
Epithelial cell:Breast	1/8	0.0961147	0.361843	11.2811	26.4228	PIP
Naive CD8+ T cell:Peripheral Blood	3/92	0.109275	0.40271	2.67216	5.91587	RPS8;RACK1;TOMM7
Alveolar Epithelial Progenitor cell:Lung	3/95	0.117307	0.40271	2.58463	5.53877	S100A16;S100A13;DSTN
Paneth cell:Undefined	3/96	0.120032	0.40271	2.55671	5.42022	UQCRQ;MPC2;PEBP1
Intestinal Epithelial Stem cell:Intestine	3/96	0.120032	0.40271	2.55671	5.42022	NQO1;S100A16;DSTN
Bipolar cell:Retina	3/97	0.122781	0.40271	2.52938	5.30502	CITED1;MDK;NME1
Epithelial cell:Amniotic Membrane	3/98	0.125552	0.40271	2.50263	5.19305	RAB25;FXYD3;S100A14
Basal cell:Lung	3/98	0.125552	0.40271	2.50263	5.19305	S100A16;S100A14;S100A10
Hematopoietic Stem cell:Umbilical Cord Blood	3/99	0.128346	0.40271	2.47644	5.08419	FXYD3;S100A14;WFDC2
Vaginal cell:Vagina	3/99	0.128346	0.40271	2.47644	5.08419	RAB25;FXYD3;S100A14
Bile Duct cell:Liver	3/99	0.128346	0.40271	2.47644	5.08419	RAB25;S100A16;S100A14
Epithelial cell:Placenta	3/100	0.131162	0.40271	2.45078	4.97833	NQO1;S100A16;S100A14
Cancer Stem cell:Endometrium	3/100	0.131162	0.40271	2.45078	4.97833	S100A6;WFDC2;S100A10
Keratinocyte Progenitor cell:Skin	3/100	0.131162	0.40271	2.45078	4.97833	MGP;ADIRF;APOD
HES1High Progenitor cell:Stomach	3/100	0.131162	0.40271	2.45078	4.97833	MGP;ADIRF;APOD
Cancer cell:Lung	3/101	0.134	0.40271	2.42565	4.87536	RAB25;S100A16;S100A14
Epithelial cell:Blood	3/101	0.134	0.40271	2.42565	4.87536	RAB25;S100A16;S100A14
Mesenchymal cell:Liver	2/51	0.134319	0.40271	3.22924	6.48282	MDK;IGFBP2
Epithelial cell:Thymus	3/102	0.136858	0.40271	2.40103	4.77518	RAB25;S100A16;S100A14
Trophoblast Stem cell:Undefined	3/102	0.136858	0.40271	2.40103	4.77518	CRABP2;RAB25;S100A14
Macrophage:Brain	2/54	0.147225	0.428291	3.04248	5.82876	SH3BGRL;S100A11
Neural Progenitor cell:Embryonic Prefrontal Cortex	4/166	0.156389	0.449838	1.95801	3.63292	MDK;RPS27L;HMGN2;CKS1B
Granulocyte-monocyte progenitor:Umbilical Cord Blood	3/112	0.166525	0.473672	2.17964	3.90724	NQO1;LGALS1;MGST1
Sertoli cell:Fetal Gonad	8/446	0.199515	0.559949	1.45149	2.33961	TSTD1;CITED1;BLOC1S1;PRDX1;RAB13;TFF3;PEBP1;S100A10
Goblet Progenitor cell:Large Intestine	1/18	0.203419	0.559949	4.64282	7.39364	WFDC2
Pancreatic Polypeptide cell:Pancreas	1/18	0.203419	0.559949	4.64282	7.39364	CARTPT
8-Cell Stage Cell (Blastomere):Embryo	1/19	0.213425	0.581242	4.38467	6.77199	C19ORF53
B cell:Kidney	11/668	0.219764	0.592206	1.33189	2.01808	NSA2;SMDT1;AKR1C1;RPL22;NME4;RPS11;RPL17;RPS13;WFDC2;GTF2H5;UQCRH
PROCR+ Progenitor cell:Small Intestine	1/21	0.233063	0.606486	3.9458	5.74685	MGP
AXL+SIGLEC6+ Dendritic cell:Blood	2/79	0.261054	0.606486	2.05205	2.75596	TXN;S100A10
Endothelial cell:Fetal Gonad	4/208	0.265257	0.606486	1.55156	2.05901	PSMB3;MDK;HMGN2;CKS1B
Effector CD8+ Memory T (Tem) cell:Peripheral Blood	2/82	0.275019	0.606486	1.9748	2.5493	LGALS1;DSTN
Purkinje cell:Undefined	1/26	0.280048	0.606486	3.15584	4.01673	S100A1
Interneuron:Embryonic Prefrontal Cortex	1/32	0.33266	0.606486	2.54426	2.8003	MDK
Naive CD4+ T cell:Peripheral Blood	1/32	0.33266	0.606486	2.54426	2.8003	RPS5
Acinar cell:Pancreatic Islet	2/95	0.335161	0.606486	1.69763	1.85575	AKR1C1;MGST1
Cancer Stem cell:Uterus	2/97	0.344306	0.606486	1.66172	1.77177	S100A16;MGP
Decidual cell:Blood	2/97	0.344306	0.606486	1.66172	1.77177	S100A6;S100A11
Pluripotent Stem cell:Skin	2/97	0.344306	0.606486	1.66172	1.77177	ACOX2;S100A16
Cytotrophoblast:Placenta	2/98	0.348863	0.606486	1.64433	1.7316	S100A16;S100A14
Stem cell:Submandibular Gland	2/98	0.348863	0.606486	1.64433	1.7316	RGS5;MGP
Early Hematopoietic cell:Blood	2/98	0.348863	0.606486	1.64433	1.7316	IGFBP2;WFDC2
Dermal Papilla cell:Hair Follicle	2/98	0.348863	0.606486	1.64433	1.7316	IGFBP2;WFDC2
Neural Stem cell:Bone Marrow	2/98	0.348863	0.606486	1.64433	1.7316	IGFBP2;WFDC2
Cancer Stem cell:Larynx	2/98	0.348863	0.606486	1.64433	1.7316	IGFBP2;WFDC2
Endocrine cell:Embryonic Stem Cell	2/98	0.348863	0.606486	1.64433	1.7316	RAB25;WFDC2
Pancreatic Progenitor cell:Pancreas	2/98	0.348863	0.606486	1.64433	1.7316	IGFBP2;WFDC2
Progenitor cell:Embryonic Stem Cell	2/98	0.348863	0.606486	1.64433	1.7316	IGFBP2;WFDC2
Endocrine cell:Undefined	2/98	0.348863	0.606486	1.64433	1.7316	RAB25;WFDC2
Erythroid precursor:Bone Marrow	2/98	0.348863	0.606486	1.64433	1.7316	UBA52;APRT
Ductal cell:Pancreas	2/98	0.348863	0.606486	1.64433	1.7316	IGFBP2;WFDC2
Migrating Cancer Stem cell:Liver	2/99	0.35341	0.606486	1.62729	1.69259	VAMP8;FXYD3
Migrating Cancer Stem cell:Lung	2/99	0.35341	0.606486	1.62729	1.69259	VAMP8;FXYD3
Plasma cell:Salivary Gland	2/99	0.35341	0.606486	1.62729	1.69259	S100A16;S100A14
Stromal Vascular Fraction cell:Adipose Tissue	2/100	0.357946	0.606486	1.61061	1.65469	RGS5;MGP
Dendritic cell:Umbilical Cord Blood	2/100	0.357946	0.606486	1.61061	1.65469	RGS5;MGP
Keratinocyte:Epithelium	2/100	0.357946	0.606486	1.61061	1.65469	RGS5;MGP
Mesenchymal Stem cell:Anterior Cruciate Ligament	2/100	0.357946	0.606486	1.61061	1.65469	LGALS1;S100A6
Endothelial cell:Bladder	2/100	0.357946	0.606486	1.61061	1.65469	RGS5;MGP
Mesenchymal Stem cell:Synovial Fluid	2/100	0.357946	0.606486	1.61061	1.65469	LGALS1;S100A6
Bone Marrow Stromal cell:Bone Marrow	2/100	0.357946	0.606486	1.61061	1.65469	S100A16;S100A14
Hematopoietic Progenitor cell:Umbilical Cord Blood	2/100	0.357946	0.606486	1.61061	1.65469	RGS5;MGP
Stem cell:Stomach	2/100	0.357946	0.606486	1.61061	1.65469	S100A6;S100A10
Limbal Stem cell:Limbal Epithelium	2/100	0.357946	0.606486	1.61061	1.65469	FXYD3;S100A14
Endothelial cell:White Adipose Tissue	2/100	0.357946	0.606486	1.61061	1.65469	RGS5;MGP
Endothelial Progenitor cell:Adipose Tissue	2/100	0.357946	0.606486	1.61061	1.65469	RGS5;MGP
Cancer Stem cell:Ovarian Cortex	2/100	0.357946	0.606486	1.61061	1.65469	S100A6;S100A10
Cardiomyocyte Progenitor cell:Myocardium	2/100	0.357946	0.606486	1.61061	1.65469	RGS5;MGP
Amniotic Fluid Stem cell:Amniotic Fluid	2/100	0.357946	0.606486	1.61061	1.65469	LGALS1;S100A6
Progenitor cell:Bone	2/100	0.357946	0.606486	1.61061	1.65469	LGALS1;S100A6
Submandibular Gland Stem cell:Submandibular Gland	2/100	0.357946	0.606486	1.61061	1.65469	RGS5;MGP
Endothelial cell:Corpus Luteum	2/100	0.357946	0.606486	1.61061	1.65469	RGS5;MGP
Hematopoietic Stem cell:Peripheral Blood	2/100	0.357946	0.606486	1.61061	1.65469	RGS5;MGP
Monocyte:Umbilical Cord Blood	2/100	0.357946	0.606486	1.61061	1.65469	RGS5;MGP
Hematopoietic Progenitor cell:Bone Marrow	2/100	0.357946	0.606486	1.61061	1.65469	RGS5;MGP
Mature Endothelial cell:Blood	2/100	0.357946	0.606486	1.61061	1.65469	RGS5;MGP
Progenitor-like Angiogenesis-Promoting cell:Blood	2/100	0.357946	0.606486	1.61061	1.65469	RGS5;MGP
Hematopoietic Stem cell:Periodontal Ligament	2/100	0.357946	0.606486	1.61061	1.65469	RGS5;MGP
Semilunar Valve cell:Heart	2/101	0.36247	0.606486	1.59426	1.61787	FXYD3;S100A14
Decidual cell:Placenta	2/101	0.36247	0.606486	1.59426	1.61787	NQO1;S100A16
Circulating Progenitor cell:Peripheral Blood	2/101	0.36247	0.606486	1.59426	1.61787	RGS5;MGP
Preadipocyte Progenitor cell:Adipose Tissue	2/101	0.36247	0.606486	1.59426	1.61787	RGS5;MGP
Oral Keratinocyte Stem cell:Oral Mucosa	2/101	0.36247	0.606486	1.59426	1.61787	S100A16;S100A14
Basal cell:Epithelium	2/101	0.36247	0.606486	1.59426	1.61787	S100A16;S100A14
Pericyte:Subcutaneous Adipose Tissue	2/101	0.36247	0.606486	1.59426	1.61787	RGS5;MGP
PDX1+ Pancreatic Progenitor cell:Embryonic Stem Cell	2/101	0.36247	0.606486	1.59426	1.61787	RAB25;S100A14
Type II pneumocyte:Lung	2/102	0.366982	0.610048	1.57823	1.58209	FXYD3;WFDC2
Circulating Fetal cell:Blood	1/40	0.3969	0.655525	2.02154	1.86805	CRIP1
Oligodendrocyte Progenitor cell:Embryonic Prefrontal Cortex	2/110	0.402603	0.660682	1.46073	1.32898	APOD;DBI
Plasmacytoid Dendritic cell:Blood	5/333	0.406605	0.663	1.20346	1.08301	SSR4;SEC61G;TXN;PARK7;HIGD1A
Goblet cell:Small Intestine	1/42	0.411973	0.667501	1.92273	1.70507	TFF1
Exhausted CD4+ T cell:Liver	2/113	0.415719	0.669334	1.42104	1.24731	GAPDH;UQCRH
Astrocyte:Embryonic Prefrontal Cortex	5/342	0.428856	0.686169	1.17078	0.991223	LGALS1;GRB14;S100A16;S100A13;DBI
CD1C+ B Dendritic cell:Blood	1/54	0.494849	0.751559	1.48649	1.04575	MGST1
LGR5+ Stem cell:Large Intestine	1/56	0.507483	0.751559	1.43229	0.971511	MGST1
Gonadal Endothelial cell:Fetal Gonad	6/459	0.517372	0.751559	1.04317	0.68744	RGS5;S100A16;MDK;S100A13;S100A11;CKS1B
Enterocyte Progenitor cell:Small Intestine	2/138	0.51878	0.751559	1.15834	0.760189	RAB25;MGST1
Neural Stem cell:Undefined	1/58	0.519802	0.751559	1.38189	0.904183	METRN
Microglial cell:Embryonic Prefrontal Cortex	6/472	0.544702	0.751559	1.01338	0.615647	VAMP8;PRDX2;BRI3;MDK;S100A11;TPT1
CD1C-CD141- Dendritic cell:Blood	4/314	0.557502	0.751559	1.01549	0.593339	HSBP1;FTH1;NDUFB3;S100A11
Exhausted CD8+ T cell:Liver	3/260	0.636389	0.751559	0.917472	0.414646	PRDX5;PARK7;GAPDH
Neutrophil:Kidney	1/80	0.636641	0.751559	0.995949	0.44972	S100A11
Oocyte:Embryo	1/86	0.663264	0.751559	0.925365	0.379938	PSMA2
Alpha cell:Pancreatic Islet	1/89	0.675838	0.751559	0.893682	0.350146	HIGD1A
CD4+ Cytotoxic T cell:Liver	1/89	0.675838	0.751559	0.893682	0.350146	DSTN
Clara cell:Lung	1/90	0.679924	0.751559	0.883596	0.340868	WFDC2
Pluripotent Very Small Embryonic-Like cell:Ovary	1/92	0.687944	0.751559	0.864088	0.323211	WFDC2
Stem cell:Lacrimal Gland	1/94	0.695763	0.751559	0.845419	0.306673	S100A16
Stem cell:Limbal Epithelium	1/94	0.695763	0.751559	0.845419	0.306673	S100A16
Corneal Epithelial Progenitor cell:Embryonic Stem Cell	1/94	0.695763	0.751559	0.845419	0.306673	S100A16
Cancer cell:Esophagus	1/95	0.699599	0.751559	0.836383	0.298796	S100A16
Stromal cell:Amniotic Membrane	1/96	0.703387	0.751559	0.827537	0.291167	LGALS1
Adipose Progenitor cell:Adipose Tissue	1/96	0.703387	0.751559	0.827537	0.291167	S100A16
Cancer Stem cell:Venous Blood	1/96	0.703387	0.751559	0.827537	0.291167	WFDC2
Mesenchymal Progenitor cell:Cartilage	1/96	0.703387	0.751559	0.827537	0.291167	S100A16
Endothelial cell:Heart	1/96	0.703387	0.751559	0.827537	0.291167	APOD
Primitive Endoderm cell:Embryo	1/96	0.703387	0.751559	0.827537	0.291167	RGS5
Interstitial cell:Dorsolateral Prefrontal Cortex	1/96	0.703387	0.751559	0.827537	0.291167	NDUFB5
Villous Stromal cell:Placenta	3/290	0.707128	0.751559	0.818875	0.283776	S100A16
Epithelial cell:Bone	1/97	0.707128	0.751559	0.818875	0.283776	LGALS1
Trophoblast cell:Placenta	1/97	0.707128	0.751559	0.818875	0.283776	S100A16
Mesenchymal Stem cell:Corneal Endothelium	1/97	0.707128	0.751559	0.818875	0.283776	LGALS1
Mesenchymal Stem cell:Whartons Jelly	1/97	0.707128	0.751559	0.818875	0.283776	LGALS1
Colony-forming cell:Prostate	1/97	0.707128	0.751559	0.818875	0.283776	S100A16
Pancreatic Endoderm cell:Embryonic Stem Cell	1/97	0.707128	0.751559	0.818875	0.283776	S100A16
Ionocyte cell:Lung	1/97	0.70806	0.751559	0.820305	0.283191	COX7B;NDUFA4;COX5B
DCLK1+ Progenitor cell:Large Intestine	1/98	0.710821	0.751559	0.810392	0.276615	MGP
Corneal Epithelial Stem cell:Eye	1/98	0.710821	0.751559	0.810392	0.276615	S100A14
Vascular Smooth Muscle cell:Placenta	1/98	0.710821	0.751559	0.810392	0.276615	MGP
Lake Et al.Science.In8:Brain	1/98	0.710821	0.751559	0.810392	0.276615	CKS1B
Smooth Muscle cell:Adipose Tissue	1/98	0.710821	0.751559	0.810392	0.276615	MGP
Vascular Endothelial cell:Placenta	1/99	0.714468	0.751559	0.802082	0.269673	MGP
Ureteric Bud cell:Fetal Kidney	1/99	0.714468	0.751559	0.802082	0.269673	MDK
Mesenchymal Stem cell:Periosteum	1/99	0.714468	0.751559	0.802082	0.269673	S100A16
Dental Pulp cell:Dental Pulp	1/99	0.714468	0.751559	0.802082	0.269673	S100A16
Endothelial Progenitor cell:Blood	1/99	0.714468	0.751559	0.802082	0.269673	RGS5
Mesenchymal Stromal cell:Amniotic Membrane	1/99	0.714468	0.751559	0.802082	0.269673	S100A16
Stem cell:Salivary Gland	1/99	0.714468	0.751559	0.802082	0.269673	S100A6
Mesothelial cell:Undefined	1/99	0.714468	0.751559	0.802082	0.269673	S100A14
Neural Stem cell:Hippocampus	1/99	0.714468	0.751559	0.802082	0.269673	HMGN2
Multipotent Progenitor cell:Heart	1/99	0.714468	0.751559	0.802082	0.269673	MDK
Corneal Endothelial cell:Corneal Endothelium	1/99	0.714468	0.751559	0.802082	0.269673	RGS5
Colonic Stem cell:Colon	1/99	0.714468	0.751559	0.802082	0.269673	MDK
Cortical Thymus Epithelial cell:Thymus	1/99	0.714468	0.751559	0.802082	0.269673	VAMP8
Medullary Thymus Epithelial cell:Thymus	1/99	0.714468	0.751559	0.802082	0.269673	VAMP8
Liver Progenitor cell:Fetal Liver	1/99	0.714468	0.751559	0.802082	0.269673	CRABP2
Endothelial cell:Embryoid Body	1/99	0.714468	0.751559	0.802082	0.269673	RGS5
Cancer Stem cell:Mammary Gland	1/99	0.714468	0.751559	0.802082	0.269673	S100A6
Luminal cell:Prostate	1/99	0.714468	0.751559	0.802082	0.269673	S100A16
Endothelial cell:Fetal Liver	1/99	0.714468	0.751559	0.802082	0.269673	RGS5
Cardiovascular Progenitor cell:Heart	1/100	0.718069	0.751559	0.793939	0.262944	RGS5
Endometrial Stem cell:Uterus	1/100	0.718069	0.751559	0.793939	0.262944	S100A11
Peritubular Myoid cell:Testis	1/100	0.718069	0.751559	0.793939	0.262944	MGP
Endothelial Progenitor cell:Blood Vessel	1/100	0.718069	0.751559	0.793939	0.262944	RGS5
Myoepithelial cell:Salivary Gland	1/100	0.718069	0.751559	0.793939	0.262944	S100A16
Hematopoietic Stem cell:Breast	1/100	0.718069	0.751559	0.793939	0.262944	RGS5
Mesenchymal Stem cell:Peripheral Blood	1/100	0.718069	0.751559	0.793939	0.262944	MGP
Circulating Progenitor cell:Blood	1/100	0.718069	0.751559	0.793939	0.262944	RGS5
Lymphocyte:Blood	1/100	0.718069	0.751559	0.793939	0.262944	S100A11
Mesenchymal cell:Undefined	1/100	0.718069	0.751559	0.793939	0.262944	MGP
Myofibroblast:Undefined	1/100	0.718069	0.751559	0.793939	0.262944	MGP
Epithelial cell:Epithelium	1/100	0.718069	0.751559	0.793939	0.262944	MGP
Smooth Muscle cell:Blood Vessel	1/100	0.718069	0.751559	0.793939	0.262944	MGP
Hematopoietic Stem cell:Corneal Endothelium	1/100	0.718069	0.751559	0.793939	0.262944	RGS5
Fibroblast:Corneal Endothelium	1/100	0.718069	0.751559	0.793939	0.262944	MGP
Gastric Stem cell:Gastric Corpus	1/100	0.718069	0.751559	0.793939	0.262944	WFDC2
Hepatic Progenitor-Like cell:Pluripotent Stem Cell	1/100	0.718069	0.751559	0.793939	0.262944	TFF3
Endothelial Precursor cell:Fetal Liver	1/101	0.721625	0.751559	0.78596	0.256419	RGS5
Hepatocyte:Fetal Liver	1/101	0.721625	0.751559	0.78596	0.256419	S100A16
Hematopoietic Progenitor cell:Undefined	1/101	0.721625	0.751559	0.78596	0.256419	RGS5
Cancer Stem cell:Skin	1/101	0.721625	0.751559	0.78596	0.256419	WFDC2
Stem cell:Amniotic Membrane	1/101	0.721625	0.751559	0.78596	0.256419	LGALS1
Cardiac Progenitor cell:Undefined	1/101	0.721625	0.751559	0.78596	0.256419	RGS5
Dental Pulp Stem cell:Deciduous Tooth	1/101	0.721625	0.751559	0.78596	0.256419	MGP
Progenitor cell:Corneal Epithelium	1/101	0.721625	0.751559	0.78596	0.256419	S100A16
Progenitor cell:Bone Marrow	1/101	0.721625	0.751559	0.78596	0.256419	RGS5
Merkel cell:Skin	1/101	0.721625	0.751559	0.78596	0.256419	TFF1
Muscle cell:Embryoid Body	1/101	0.721625	0.751559	0.78596	0.256419	RGS5
Acinar cell:Pancreas	1/102	0.725137	0.751559	0.778139	0.25009	TFF1
Muscle Satellite cell:Muscle	1/102	0.725137	0.751559	0.778139	0.25009	WFDC2
Theca Interna cell:Ovarian Follicle	1/104	0.732028	0.755641	0.762951	0.237993	MGP
Mast cell:Kidney	1/106	0.738746	0.759514	0.748343	0.226599	ADIRF
Oogenesis Phase Fetal Germ cell:Fetal Gonad	8/844	0.835882	0.855943	0.744797	0.133519	GABARAPL2;GSTM3;SMDT1;TSTD1;SSR4;BRI3;POLR2J;WFDC2
Astrocyte:Brain	1/164	0.875039	0.89247	0.480638	0.0641588	FTH1
Multilymphoid Progenitor cell:Umbilical Cord Blood	3/530	0.964094	0.979398	0.441222	0.0161337	RPS27;MRPS24;PFDN5
Ciliated Epithelial cell:Esophagus	2/425	0.971293	0.982811	0.366971	0.0106887	KIF9;TFF3
Mitotic Arrest Phase Fetal Germ cell:Fetal Gonad	5/948	0.993119	0.999955	0.40534	0.00279899	C12ORF57;GABARAPL2;S100A11;WFDC2;HSPB11
Meiotic Prophase Fetal Germ cell:Fetal Gonad	4/1034	0.999174	0.999955	0.294312	0.000243122	SMDT1;HIGD1A;HSPB11;SRP9
SLC16A7+ cell:Lung	2/983	0.999955	0.999955	0.153667	6.97031e-06	GSTM3;GTF2H5

## Sheet: 6
Supplementary Table 6. Differentially acetylated regions (DARs) in H3K27ac ChIPseq data from T47D cells after CRISPRi-BRRIAR.
Chr	Start	End	BaseMeana	log2FCb	lfcSEc	Statd	P-valuee	Padjf	Genes (within 5kb)
chr3	4753391	4754557	586.84	-3.2	0.22	-14.3	2.11e-46	1.16e-41	BRRIAR
chr14	94575863	94578423	641.32	-2.56	0.2	-13.03	7.79e-39	2.13e-34	IFI27
chr21	42797434	42799190	1284.19	-1.74	0.16	-10.78	4.37e-27	7.99e-23	MX1
chr3	4757175	4757464	240.54	-2.84	0.3	-9.52	1.69e-21	2.32e-17	BRRIAR
chr10	91151296	91153503	719.49	-1.62	0.18	-9.24	2.58e-20	2.83e-16	IFIT1
chr3	4752585	4753174	239.89	-2.69	0.3	-8.83	1.02e-18	7.96e-15	BRRIAR
chr11	313216	315080	714.44	-1.62	0.18	-8.84	9.6e-19	7.96e-15	IFITM1
chr10	91173710	91175417	1678.66	-1.27	0.15	-8.65	5.19e-18	3.56e-14	IFIT5
chr20	49239917	49242914	2063.03	1.11	0.13	8.26	1.49e-16	9.1e-13	RIPOR3
chr12	113415413	113417352	827.34	-1.35	0.16	-8.17	3.17e-16	1.74e-12	OAS2
chr12	113344023	113345712	296.01	-2.07	0.26	-8.1	5.31e-16	2.65e-12	OAS1
chr1	79114857	79116407	101.65	-3.73	0.49	-7.55	4.46e-14	2.04e-10	IFI44
chr3	4760904	4762498	833.9	-1.27	0.17	-7.42	1.13e-13	4.78e-10	BRRIAR
chr3	5024652	5025527	877.54	-1.23	0.17	-7.32	2.41e-13	9.44e-10	BHLHE40-AS1
chr1	27997794	27999913	569.84	-1.34	0.19	-7.04	1.93e-12	7.07e-09	IFI6
chr3	4758471	4759271	572.52	-1.33	0.19	-6.96	3.4e-12	1.17e-08	BRRIAR
chr3	122398234	122400727	1649.63	-0.96	0.14	-6.85	7.29e-12	2.35e-08	PARP14
chr17	43973197	43974021	518.55	-1.39	0.2	-6.81	1.01e-11	3.06e-08	MAPT-IT1
chr17	43971271	43973099	1827.3	-0.86	0.13	-6.45	1.08e-10	3.12e-07	MAPT
chr3	4754657	4754812	86.44	-3.41	0.53	-6.41	1.46e-10	3.99e-07	BRRIAR
chr1	145726190	145728852	1403.22	-0.88	0.15	-6.05	1.42e-09	3.7e-06	PDZK1
chr19	17515171	17516395	997.77	-0.96	0.16	-5.94	2.85e-09	7.1e-06	BST2
chr3	5025600	5026422	628.89	-1.08	0.18	-5.89	3.78e-09	9.02e-06	BHLHE40-AS1
chr11	113930334	113932461	322.1	-1.48	0.25	-5.88	4.13e-09	9.44e-06	ZBTB16
chr10	91086936	91088259	392.24	-1.25	0.22	-5.74	9.48e-09	2.08e-05	IFIT3
chr4	169238948	169240524	682.14	-1.02	0.18	-5.59	2.33e-08	4.74e-05	DDX60
chr16	8779401	8781228	305.25	1.35	0.24	5.59	2.28e-08	4.74e-05	ABAT
chr8	144654517	144657533	2316.81	0.74	0.13	5.56	2.71e-08	5.31e-05	MROH6
chr18	60172619	60174289	318.55	-1.31	0.24	-5.55	2.93e-08	5.54e-05	ZCCHC2
chr17	43974358	43974864	341.73	-1.29	0.23	-5.53	3.26e-08	5.76e-05	MAPT-IT1
chr11	133903445	133905138	825.03	0.93	0.17	5.53	3.24e-08	5.76e-05	LINC02731
chr3	4755969	4756449	408.34	-2.92	0.53	-5.49	4.1e-08	7.02e-05	BRRIAR
chr12	113377216	113377807	139.27	-1.78	0.34	-5.32	1.05e-07	0.000174	OAS3
chr3	4759577	4759727	134.48	-1.83	0.36	-5.1	3.43e-07	0.000554	BRRIAR
chr1	948071	950010	632.04	-0.92	0.18	-5.06	4.24e-07	0.000665	ISG15
chr17	40263648	40265633	2024.64	-0.66	0.13	-5.03	4.79e-07	0.00073	DHX58
chr3	4760114	4760437	232.7	-1.32	0.27	-4.98	6.25e-07	0.000926	BRRIAR
chr17	37830533	37832846	2923.96	0.61	0.12	4.98	6.49e-07	0.000937	PNMT
chr3	177242675	177245852	1634.72	-0.75	0.15	-4.93	8.36e-07	0.00115	LINC00578
chr16	85721353	85722639	1661.81	0.71	0.14	4.93	8.18e-07	0.00115	GINS2
chr11	57333502	57334344	349.15	-1.13	0.23	-4.89	9.92e-07	0.00133	UBE2L6
chr19	34369877	34371536	750.57	0.88	0.18	4.85	1.23e-06	0.00161	KCTD15
chr11	72496701	72499242	2139.66	0.65	0.13	4.83	1.38e-06	0.00175	MIR4692
chr10	91091796	91093965	249.38	-1.22	0.26	-4.75	2.02e-06	0.00252	IFIT3
chr3	122282400	122283867	1870.15	-0.72	0.15	-4.73	2.26e-06	0.00275	PARP9
chr14	24628906	24631787	1299.66	-1.28	0.27	-4.68	2.83e-06	0.00334	IRF9
chr6	53329499	53331421	561.1	-0.85	0.18	-4.68	2.87e-06	0.00334	GCLC
chr17	48861466	48862623	1297.6	0.72	0.16	4.65	3.27e-06	0.00374	ANKRD40CL
chr8	145058809	145061169	3343.87	-0.61	0.13	-4.59	4.36e-06	0.00488	PARP10
chr4	89299759	89300761	659.73	-0.86	0.19	-4.58	4.7e-06	0.00494	HERC6
chr6	49590580	49592395	605.15	-0.81	0.18	-4.57	4.77e-06	0.00494	RHAG
chr20	62204468	62206235	1471.4	-0.73	0.16	-4.58	4.72e-06	0.00494	HELZ2
chr16	85417231	85418573	4682.58	0.54	0.12	4.57	4.76e-06	0.00494	MIR5093
chr11	120496889	120498584	1271.87	0.68	0.15	4.56	5.04e-06	0.00511	GRIK4
chr1	234791987	234794842	1275.52	0.71	0.16	4.56	5.12e-06	0.00511	LINC00184
chr3	4763159	4763554	137.41	-1.46	0.32	-4.52	6.21e-06	0.00608	BRRIAR
chr17	37843563	37845302	1530.46	0.63	0.14	4.5	6.84e-06	0.00658	PGAP3
chr11	120526968	120527778	551.92	0.87	0.19	4.49	7.01e-06	0.00663	GRIK4
chr3	141361396	141363733	1557.26	-0.65	0.15	-4.47	7.7e-06	0.00715	RNF7
chr14	54718903	54720560	533.99	-0.86	0.19	-4.46	8.33e-06	0.00749	CDKN3
chr3	146261409	146263285	1268.99	-0.69	0.16	-4.46	8.31e-06	0.00749	PLSCR1
chr20	45343037	45345019	773.33	0.77	0.17	4.44	8.88e-06	0.00785	SLC2A10
chr15	79496453	79498108	411.98	1	0.23	4.44	9.04e-06	0.00787	MIR184
chr11	134411268	134413520	1342.93	0.63	0.14	4.43	9.52e-06	0.00816	LOC283177
chr21	37565145	37566570	522.47	0.89	0.2	4.39	1.15e-05	0.00972	DOP1B
chr9	32524744	32527309	747.86	-0.74	0.17	-4.35	1.38e-05	0.0115	DDX58
chr11	120529782	120530512	364.84	0.98	0.23	4.33	1.47e-05	0.012	GRIK4
chr8	108520555	108522898	352.83	-0.97	0.22	-4.31	1.63e-05	0.0131	ANGPT1
chr13	111242199	111244257	420.99	1	0.23	4.31	1.66e-05	0.0132	NAXD
chr6	91319907	91321387	681.12	-0.74	0.17	-4.3	1.69e-05	0.0132	MAP3K7
chr5	110074151	110075404	483.64	0.85	0.2	4.28	1.88e-05	0.0145	SLC25A46
chr6	32811278	32812945	1235.81	-0.65	0.15	-4.27	1.97e-05	0.0146	PSMB8
chr3	189956079	189958593	1296.37	-0.63	0.15	-4.27	1.97e-05	0.0146	CLDN1
chr6	27806361	27807580	1611.64	0.64	0.15	4.27	1.96e-05	0.0146	H2BC15
chr3	172311932	172313987	810.14	-0.71	0.17	-4.26	2.04e-05	0.0147	TNFSF10
chr19	823093	824496	850.31	-0.69	0.16	-4.26	2.04e-05	0.0147	PLPPR3
chr21	36042379	36043277	423.47	-0.83	0.2	-4.25	2.17e-05	0.0155	CLIC6
chr7	92746530	92749292	467.82	-0.85	0.2	-4.22	2.44e-05	0.0169	SAMD9
chr6	27804504	27806126	1794.6	0.6	0.14	4.22	2.43e-05	0.0169	H2AC15
chr3	122369832	122371556	272.95	-1.03	0.24	-4.21	2.53e-05	0.0171	PARP14
chr11	5645182	5646896	539.4	-0.79	0.19	-4.21	2.52e-05	0.0171	TRIM34
chr17	6658831	6660225	138.45	-1.44	0.34	-4.2	2.69e-05	0.0177	XAF1
chr1	23856332	23857764	1199.1	0.64	0.15	4.2	2.67e-05	0.0177	E2F2
chr16	86002457	86004356	419.65	-0.83	0.2	-4.19	2.76e-05	0.018	IRF8
chr15	41198192	41199964	1269.58	0.63	0.15	4.18	2.87e-05	0.0185	VPS18
chr20	31563574	31566101	1194.18	0.68	0.16	4.17	3.03e-05	0.0193	SUN5
chr3	4812133	4813380	357.15	-0.95	0.23	-4.15	3.37e-05	0.0208	BRRIAR
chr20	45823795	45825776	953.18	0.69	0.17	4.15	3.3e-05	0.0208	MIR3616
chr3	197266073	197268204	590.64	0.75	0.18	4.15	3.34e-05	0.0208	BDH1
chr1	232764899	232766734	2129.92	-0.57	0.14	-4.14	3.5e-05	0.0213	SIPA1L2
chr19	10196344	10197441	384.83	-0.85	0.21	-4.13	3.64e-05	0.0219	SHFL
chr17	48862759	48864880	2249.62	0.57	0.14	4.11	3.94e-05	0.0232	ANKRD40CL
chr5	132148875	132150499	621.57	0.73	0.18	4.11	3.9e-05	0.0232	SOWAHA
chr17	48919975	48923782	5308.35	0.5	0.12	4.1	4.2e-05	0.0245	WFIKKN2
chr2	7005295	7006599	261.32	-1.01	0.25	-4.09	4.29e-05	0.0248	CMPK2
chr11	120526342	120526704	169.12	1.28	0.31	4.09	4.34e-05	0.0248	GRIK4
chr11	72994218	72995672	504.72	0.79	0.19	4.09	4.39e-05	0.0248	P2RY6
chr22	28328102	28330220	158.11	-1.31	0.32	-4.07	4.66e-05	0.0256	MIR3199-1
chr8	124551993	124553456	1451.21	-0.62	0.15	-4.08	4.58e-05	0.0256	FBXO32
chr6	30747416	30748484	438.97	0.87	0.21	4.07	4.66e-05	0.0256	IER3
chr11	60726087	60728782	618.85	0.79	0.19	4.06	4.83e-05	0.0262	SLC15A3
chr7	105705156	105706905	697	0.71	0.17	4.06	4.95e-05	0.0266	SYPL1
chr20	43393739	43395809	537.37	-0.81	0.2	-4.05	5.07e-05	0.027	KCNK15
chr11	77772228	77773855	632.52	-0.72	0.18	-4.02	5.93e-05	0.0312	THRSP
chr17	36739974	36742533	1748.76	0.59	0.15	4.01	6.19e-05	0.0323	SRCIN1
chr11	65254379	65254855	928.73	-0.61	0.15	-4	6.26e-05	0.0324	MALAT1
chr11	120504996	120505912	1105.01	0.61	0.15	3.99	6.54e-05	0.0335	GRIK4
chr9	112976020	112976806	249.92	1.04	0.26	3.99	6.64e-05	0.0337	C9orf152
chr9	112975307	112975935	297.6	0.94	0.24	3.98	6.93e-05	0.0348	C9orf152
chr14	95785220	95786248	1205.73	-0.58	0.15	-3.97	7.31e-05	0.0361	CLMN
chr11	120498698	120499440	376.68	0.88	0.22	3.97	7.28e-05	0.0361	GRIK4
chr11	64002054	64002853	1445.7	-0.59	0.15	-3.94	8.07e-05	0.0395	VEGFB
chr3	190038780	190040601	1900.03	-0.54	0.14	-3.93	8.65e-05	0.0416	CLDN1
chr14	76444417	76444772	456.38	0.82	0.21	3.93	8.6e-05	0.0416	TGFB3
chr16	85409139	85410887	2654.03	0.51	0.13	3.92	8.8e-05	0.042	MIR5093
chr5	180687602	180689199	2949.23	0.56	0.14	3.92	8.89e-05	0.042	TRIM52
chr21	42791751	42793469	1642.91	-0.58	0.15	-3.92	9.02e-05	0.0423	MX1
chr7	1294563	1295496	200.13	1.15	0.29	3.9	9.69e-05	0.045	UNCX
chr13	50159120	50160594	558.09	0.73	0.19	3.88	0.000103	0.0473	RCBTB1
chr11	120509414	120509827	491.71	0.8	0.21	3.88	0.000105	0.0478	GRIK4
chr11	47214761	47216768	1020.56	0.61	0.16	3.87	0.000108	0.0491	PACSIN3
chr16	85722791	85724023	1054.05	0.6	0.15	3.86	0.000111	0.05	GINS2
a The average of the normalized count values, dividing by size factors, taken over all samples.
b Log2 fold change.
c The standard error estimate for the log2 fold change estimate.
d The value of the test statistic for the gene or transcript.
e P-value of the test for the gene or transcript.
f Adjusted P-value for multiple testing for the gene or transcript.

## Sheet: 7
Supplementary Table 7. Gene ontology (GO) of H3K27ac ChIPseq data from T47D cells after CRISPRi-BRRIAR.
Class ID	Description	GeneRatioa	BgRatiob	pvaluec	p.adjustd	qvaluee	geneID	Count
R-HSA-909733	Interferon alpha/beta signaling	16/33	69/10654	1.58252e-27	3.08592e-25	2.88186e-25	ISG15/IFI6/IFIT3/IFIT1/IFITM2/IFITM1/OAS1/OAS3/OAS2/OASL/IRF9/IFI27/XAF1/BST2/MX1/PSMB8	16
R-HSA-913531	Interferon Signaling	20/33	199/10654	4.70614e-27	4.58848e-25	4.28506e-25	ISG15/IFI6/IFIT3/IFIT1/IFITM2/IFITM1/TRIM34/UBE2L6/OAS1/OAS3/OAS2/OASL/IRF9/IFI27/XAF1/BST2/SP100/MX1/PSMB8/DDX58	20
R-HSA-1169410	Antiviral mechanism by IFN-stimulated genes	9/33	80/10654	1.59353e-12	1.0358e-10	9.67303e-11	ISG15/IFIT1/UBE2L6/OAS1/OAS3/OAS2/OASL/MX1/DDX58	9
R-HSA-877300	Interferon gamma signaling	7/33	92/10654	1.01097e-08	4.9285e-07	4.60259e-07	TRIM34/OAS1/OAS3/OAS2/OASL/IRF9/SP100	7
R-HSA-1169408	ISG15 antiviral mechanism	5/33	72/10654	2.50837e-06	9.78266e-05	9.13577e-05	ISG15/IFIT1/UBE2L6/MX1/DDX58	5
R-HSA-197264	Nicotinamide salvaging	3/33	19/10654	2.53657e-05	0.000824384	0.000769871	PARP9/PARP14/PARP10	3
R-HSA-168928	DDX58/IFIH1-mediated induction of interferon-alpha/beta	4/33	78/10654	9.25851e-05	0.00257916	0.0024086	ISG15/UBE2L6/DHX58/DDX58	4
R-HSA-196807	Nicotinate metabolism	3/33	31/10654	0.000114722	0.00279635	0.00261144	PARP9/PARP14/PARP10	3
R-HSA-936440	Negative regulators of DDX58/IFIH1 signaling	3/33	34/10654	0.000151761	0.00328815	0.00307071	ISG15/UBE2L6/DDX58	3
R-HSA-983168	Antigen processing: Ubiquitination & Proteasome degradation	5/33	309/10654	0.0024193	0.0471764	0.0440568	UBE2L6/ZBTB16/HERC6/PSMB8/FBXO32	5
a Number of genes differentially expressed (DE) belonging to the GO category over total number of DE genes.
b Number of genes included expressed in T47D belonging to the GO category over total number of genes expressed in T47D.
c Raw p-value.
d False discovery rate adjusted p-values.
e P-value of the test for the gene or transcript.

## Sheet: 8
Supplementary Table 8. Transcription factor (TF) binding enrichment in H3K27ac ChIPseq data from T47D cells after CRISPRi-BRRIAR.
Motif Name	Consensus	P-value	Log P-value	q-value (Benjamini)	# of Target Sequences with Motif (of 73)	% of Target Sequences with Motif	# of Background Sequences with Motif (of 49439)	% of Background Sequences with Motif
IRF2	GAAASYGAAASY	1e-06	-14.33	0.0002	7	0.0959	326.3	0.0066
IRF4	ACTGAAACCA	1e-05	-13.14	0.0003	12	0.1644	1499.8	0.0303
ISRE	AGTTTCASTTTC	0.0001	-11.46	0.0011	5	0.0685	192.8	0.0039
PU.1:IRF8	GGAAGTGAAAST	0.001	-7.521	0.0432	6	0.0822	685.5	0.0138
IRF1	GAAAGTGAAAGT	0.001	-7.343	0.0432	5	0.0685	465.3	0.0094
RUNX1	AAACCACARM	0.01	-6.894	0.0539	14	0.1918	3734.5	0.0755
PU.1-IRF	MGGAAGTGAAAC	0.01	-5.705	0.1518	17	0.2329	5693.3	0.115

## Sheet: 9
Supplementary Table 9. RNAseq in T47D cells after CRISPRi-BRRIAR or CRISPRi-BHLHE40.
CRi-BRR1							CRi-BRR2							CRi-BHL1							CRi-BHL2
GeneID	Gene name	logFCa	logCPMb	P-value	FDRc		GeneID	Gene name	logFCa	logCPMb	P-value	FDRc		GeneID	Gene name	logFCa	logCPMb	P-value	FDRc		GeneID	Gene name	logFCa	logCPMb	P-value	FDRc
ENSG00000185745.10	IFIT1	-3.58161	6.59093	1.85e-12	1.59e-08		ENSG00000096006.12	CRISP3	-2.31561	8.35461	1.15e-21	9.89e-18		ENSG00000042062.13	RIPOR3	5.11893	6.64904	5.41e-24	1.5e-20		ENSG00000109971.14	HSPA8	1.68562	12.1021	8.62e-24	2.42e-20
ENSG00000185885.16	IFITM1	-3.12435	5.96811	1.13e-10	4.86e-07		ENSG00000185745.10	IFIT1	-3.40924	6.58371	9.33e-20	4.02e-16		ENSG00000134107.5	BHLHE40	-5.36309	6.67763	7.32e-24	1.53e-20		ENSG00000042062.13	RIPOR3	5.01295	6.49652	2.58e-23	5.42e-20
ENSG00000163840.10	DTX3L	-1.84511	6.62435	1.91e-10	5.47e-07		ENSG00000174827.14	PDZK1	-1.56796	8.02754	1.85e-18	5.33e-15		ENSG00000109971.14	HSPA8	1.71226	12.1123	3.67e-23	6.13e-20		ENSG00000134107.5	BHLHE40	-4.17856	6.80356	3.56e-23	5.98e-20
ENSG00000108679.13	LGALS3BP	-1.78983	6.31387	3.92e-10	8.4e-07		ENSG00000111335.13	OAS2	-3.28478	5.6279	1.09e-17	2.34e-14		ENSG00000157601.14	MX1	-4.77168	8.65124	1.89e-22	2.63e-19		ENSG00000157601.14	MX1	-4.42837	8.70179	3.73e-22	5.23e-19
ENSG00000130589.16	HELZ2	-1.84418	7.14148	5.2e-10	8.92e-07		ENSG00000185885.16	IFITM1	-2.89159	5.97319	3.57e-17	6.16e-14		ENSG00000111335.13	OAS2	-4.45783	6.18586	1.34e-20	1.24e-17		ENSG00000113389.16	NPR3	-2.07275	7.14578	1.96e-20	2.36e-17
ENSG00000213928.9	IRF9	-2.47033	5.81984	6.69e-10	9.55e-07		ENSG00000130589.16	HELZ2	-1.85921	7.11964	6.97e-17	8.59e-14		ENSG00000128641.19	MYO1B	-2.16973	6.59373	1.02e-19	8.53e-17		ENSG00000164209.17	SLC25A46	3.3429	6.02901	3.47e-20	3.65e-17
ENSG00000096006.12	CRISP3	-1.71854	8.49227	1.44e-09	1.39e-06		ENSG00000163840.10	DTX3L	-1.98286	6.57532	8.36e-17	9.01e-14		ENSG00000164209.17	SLC25A46	3.29623	6.04156	2.05e-19	1.55e-16		ENSG00000163220.11	S100A9	-3.76215	5.74617	4.24e-20	3.66e-17
ENSG00000111335.13	OAS2	-3.58326	5.62616	1.46e-09	1.39e-06		ENSG00000115415.20	STAT1	-1.12622	8.48381	2.44e-16	2.3e-13		ENSG00000113389.16	NPR3	-1.8062	7.15625	3.99e-19	2.56e-16		ENSG00000125266.8	EFNB2	-3.82889	5.6843	6.31e-20	4.82e-17
ENSG00000187608.10	ISG15	-3.39398	4.85487	1.18e-09	1.39e-06		ENSG00000138496.16	PARP9	-2.10954	6.57162	2.94e-16	2.3e-13		ENSG00000165949.12	IFI27	-6.33993	5.36323	3.77e-19	2.56e-16		ENSG00000111335.13	OAS2	-4.07693	6.29654	1.29e-19	7.73e-17
ENSG00000134107.5	BHLHE40	-1.14812	7.15833	3.09e-09	2.32e-06		ENSG00000213928.9	IRF9	-2.2231	5.83891	2.89e-16	2.3e-13		ENSG00000163207.7	IVL	-3.11415	5.80592	8.65e-19	5.16e-16		ENSG00000163207.7	IVL	-3.17089	5.88956	2.57e-19	1.44e-16
ENSG00000138496.16	PARP9	-1.79167	6.65743	3.25e-09	2.32e-06		ENSG00000170421.12	KRT8	0.975377	12.9648	5.11e-16	3.67e-13		ENSG00000111331.13	OAS3	-2.01132	8.6179	1.36e-18	7.12e-16		ENSG00000163171.8	CDC42EP3	-3.04701	5.83478	3.16e-19	1.66e-16
ENSG00000174827.14	PDZK1	-1.44998	8.07649	2.97e-09	2.32e-06		ENSG00000103257.9	SLC7A5	1.02917	9.19676	8.88e-16	5.75e-13		ENSG00000115415.20	STAT1	-1.81828	8.89098	1.82e-18	8.94e-16		ENSG00000111331.13	OAS3	-1.94477	8.66003	3.83e-19	1.84e-16
ENSG00000055332.18	EIF2AK2	-1.25312	7.46994	6.75e-09	4.45e-06		ENSG00000197261.11	C6orf141	-1.95533	6.26735	1.41e-15	8.1e-13		ENSG00000116016.14	EPAS1	-1.51405	7.3037	2.43e-18	1.13e-15		ENSG00000187608.10	ISG15	-4.16645	5.82153	3.94e-19	1.84e-16
ENSG00000137628.17	DDX60	-3.15372	4.92414	7.42e-09	4.54e-06		ENSG00000055332.18	EIF2AK2	-1.33535	7.42662	2.17e-15	1.11e-12		ENSG00000119917.14	IFIT3	-3.90976	5.93002	2.77e-18	1.15e-15		ENSG00000121270.16	ABCC11	1.64679	7.23305	5.46e-19	2.42e-16
ENSG00000160862.13	AZGP1	-1.00867	6.80749	1.45e-08	7.78e-06		ENSG00000137628.17	DDX60	-3.00143	4.91559	3.46e-15	1.57e-12		ENSG00000125266.8	EFNB2	-2.88189	5.6844	3.29e-18	1.31e-15		ENSG00000128641.19	MYO1B	-2.38716	6.61415	5.95e-19	2.5e-16
ENSG00000164209.17	SLC25A46	1.24392	6.33997	1.97e-08	9.93e-06		ENSG00000130303.13	BST2	-1.03272	8.58828	2.78e-14	1.09e-11		ENSG00000089127.14	OAS1	-4.77301	5.08561	3.55e-18	1.35e-15		ENSG00000116016.14	EPAS1	-1.74314	7.28581	6.64e-19	2.66e-16
ENSG00000180730.5	SHISA2	0.924206	6.93762	2.63e-08	1.19e-05		ENSG00000152661.9	GJA1	-2.62698	4.69654	3.94e-14	1.47e-11		ENSG00000152778.9	IFIT5	-2.88454	5.80575	6.09e-18	2.12e-15		ENSG00000115415.20	STAT1	-1.76722	8.9277	8.97e-19	3.43e-16
ENSG00000115415.20	STAT1	-1.21142	8.47586	4.12e-08	1.76e-05		ENSG00000159212.13	CLIC6	-2.03067	5.32475	4.09e-14	1.47e-11		ENSG00000163220.11	S100A9	-3.74532	5.64663	6.01e-18	2.12e-15		ENSG00000165949.12	IFI27	-5.26361	5.50285	9.97e-19	3.65e-16
ENSG00000178685.14	PARP10	-1.63994	5.94258	6.86e-08	2.8e-05		ENSG00000115461.5	IGFBP5	0.708952	10.9981	4.86e-14	1.67e-11		ENSG00000186001.14	LRCH3	2.46271	6.19501	7.4e-18	2.47e-15		ENSG00000089127.14	OAS1	-3.99605	5.2433	2.1e-18	7.37e-16
ENSG00000186868.16	MAPT	-1.07553	6.22982	7.48e-08	2.91e-05		ENSG00000134107.5	BHLHE40	-1.18262	7.12844	5.04e-14	1.67e-11		ENSG00000163171.8	CDC42EP3	-2.66917	5.79949	9.82e-18	3.15e-15		ENSG00000119917.14	IFIT3	-3.81283	6.03096	2.29e-18	7.7e-16
ENSG00000115461.5	IGFBP5	0.610505	10.955	7.87e-08	2.93e-05		ENSG00000164209.17	SLC25A46	1.32304	6.38147	6.02e-14	1.92e-11		ENSG00000124664.11	SPDEF	1.45328	7.48692	2.88e-17	8.59e-15		ENSG00000152778.9	IFIT5	-2.67118	5.91979	2.84e-18	9.2e-16
ENSG00000080824.19	HSP90AA1	0.579662	12.1757	1.16e-07	3.52e-05		ENSG00000196230.13	TUBB	0.894242	9.44008	6.92e-14	2.13e-11		ENSG00000116991.11	SIPA1L2	-2.06313	6.31795	5.93e-17	1.6e-14		ENSG00000124664.11	SPDEF	1.52965	7.53202	3.6e-18	1.12e-15
ENSG00000108771.13	DHX58	-1.53775	5.31638	1.08e-07	3.52e-05		ENSG00000137573.14	SULF1	-1.111	7.49	9.07e-14	2.7e-11		ENSG00000174442.12	ZWILCH	2.48831	5.89764	5.83e-17	1.6e-14		ENSG00000179431.7	FJX1	-1.5969	7.49455	5.54e-18	1.66e-15
ENSG00000152661.9	GJA1	-1.78791	4.86879	1.16e-07	3.52e-05		ENSG00000108679.13	LGALS3BP	-1.54833	6.35176	9.69e-14	2.78e-11		ENSG00000143578.16	CREB3L4	1.31823	7.14338	6.82e-17	1.78e-14		ENSG00000116991.11	SIPA1L2	-2.17458	6.35953	8.25e-18	2.31e-15
ENSG00000159212.13	CLIC6	-1.73222	5.41059	1.1e-07	3.52e-05		ENSG00000187608.10	ISG15	-2.70462	4.9072	1.04e-13	2.9e-11		ENSG00000143320.9	CRABP2	-1.12777	10.7442	7.98e-17	2.02e-14		ENSG00000156804.7	FBXO32	-1.53728	6.92311	1.26e-17	3.42e-15
ENSG00000170421.12	KRT8	0.6178	12.7549	1.19e-07	3.52e-05		ENSG00000163644.15	PPM1K	-1.11611	7.10929	1.14e-13	3.08e-11		ENSG00000121270.16	ABCC11	1.30758	6.99757	1.14e-16	2.72e-14		ENSG00000186001.14	LRCH3	2.4346	6.12738	1.42e-17	3.73e-15
ENSG00000120694.20	HSPH1	0.856687	6.88992	1.27e-07	3.54e-05		ENSG00000239672.8	NME1	0.855557	8.8657	1.21e-13	3.16e-11		ENSG00000185885.16	IFITM1	-3.56253	5.34255	1.11e-16	2.72e-14		ENSG00000173193.15	PARP14	-1.89873	7.06227	1.83e-17	4.53e-15
ENSG00000130303.13	BST2	-1.20941	8.54997	1.28e-07	3.54e-05		ENSG00000134333.14	LDHA	0.721139	9.84487	1.38e-13	3.51e-11		ENSG00000187608.10	ISG15	-4.00954	5.73073	1.3e-16	3.01e-14		ENSG00000173267.14	SNCG	-1.56981	6.91216	1.81e-17	4.53e-15
ENSG00000100968.14	NFATC4	-1.14041	6.06446	1.44e-07	3.86e-05		ENSG00000180730.5	SHISA2	1.04027	6.99909	1.66e-13	3.97e-11		ENSG00000144452.15	ABCA12	1.60336	6.57795	2.33e-16	4.98e-14		ENSG00000140416.23	TPM1	-1.37061	8.91891	4.25e-17	9.67e-15
ENSG00000152778.9	IFIT5	-1.79186	5.05946	2.18e-07	5.5e-05		ENSG00000186868.16	MAPT	-1.41957	6.10839	1.7e-13	3.97e-11		ENSG00000173193.15	PARP14	-1.82022	7.0329	2.45e-16	5.11e-14		ENSG00000174442.12	ZWILCH	2.45324	5.82051	8.08e-17	1.74e-14
ENSG00000094804.12	CDC6	0.680205	7.26096	3.4e-07	8.09e-05		ENSG00000131153.9	GINS2	0.961733	7.60402	3.46e-13	7.43e-11		ENSG00000130303.13	BST2	-1.37806	8.42569	2.57e-16	5.23e-14		ENSG00000055332.18	EIF2AK2	-1.45323	7.78076	1.14e-16	2.35e-14
ENSG00000107201.10	DDX58	-1.51649	5.37569	3.37e-07	8.09e-05		ENSG00000160862.13	AZGP1	-1.00399	6.79017	9.32e-13	1.79e-10		ENSG00000154654.15	NCAM2	1.35876	8.61475	2.64e-16	5.24e-14		ENSG00000154654.15	NCAM2	1.37903	8.62882	1.12e-16	2.35e-14
ENSG00000143416.21	SELENBP1	-0.788817	6.56103	4.43e-07	0.000103		ENSG00000042062.13	RIPOR3	1.54406	5.79495	1.07e-12	1.89e-10		ENSG00000135114.12	OASL	-2.95912	5.0119	3.04e-16	5.9e-14		ENSG00000185885.16	IFITM1	-2.94365	5.50857	2.21e-16	4.39e-14
ENSG00000132530.17	XAF1	-5.98592	2.40186	4.75e-07	0.000107		ENSG00000080824.19	HSP90AA1	0.607107	12.1765	1.06e-12	1.89e-10		ENSG00000055332.18	EIF2AK2	-1.4232	7.75681	3.22e-16	6.1e-14		ENSG00000135114.12	OASL	-2.84773	5.12824	3.79e-16	7.09e-14
ENSG00000188313.13	PLSCR1	-1.18673	5.88327	5.34e-07	0.000117		ENSG00000111799.21	COL12A1	-0.854885	9.59784	1.24e-12	2.14e-10		ENSG00000124762.14	CDKN1A	-1.34139	6.6948	3.3e-16	6.12e-14		ENSG00000143320.9	CRABP2	-1.03579	10.7883	3.98e-16	7.28e-14
ENSG00000143476.18	DTL	0.628456	7.16914	5.62e-07	0.00012		ENSG00000108829.10	LRRC59	0.706686	9.23412	1.5e-12	2.54e-10		ENSG00000078081.8	LAMP3	-3.60866	4.77942	3.53e-16	6.41e-14		ENSG00000091831.24	ESR1	1.13969	8.02829	4.84e-16	8.67e-14
ENSG00000163644.15	PPM1K	-0.730803	7.26154	6.33e-07	0.000132		ENSG00000094804.12	CDC6	0.855509	7.35482	1.84e-12	2.94e-10		ENSG00000140416.23	TPM1	-1.17428	8.9561	4.08e-16	7.25e-14		ENSG00000078081.8	LAMP3	-3.80433	4.88144	5.92e-16	1.04e-13
ENSG00000141030.13	COPS3	0.604252	6.99329	8.28e-07	0.000169		ENSG00000161960.16	EIF4A1	0.625695	10.0489	1.81e-12	2.94e-10		ENSG00000107201.10	DDX58	-2.12477	5.9214	4.49e-16	7.81e-14		ENSG00000143578.16	CREB3L4	1.35412	7.15647	6.4e-16	1.1e-13
ENSG00000163430.12	FSTL1	-0.717423	6.78925	9.95e-07	0.000198		ENSG00000168028.14	RPSA	0.631061	10.7545	1.84e-12	2.94e-10		ENSG00000127824.14	TUBA4A	-1.80588	5.9689	6.36e-16	1.08e-13		ENSG00000168077.14	SCARA3	-1.56592	6.52164	6.74e-16	1.13e-13
ENSG00000137573.14	SULF1	-0.765456	7.62739	1.06e-06	0.000207		ENSG00000107201.10	DDX58	-1.72884	5.30295	1.9e-12	2.95e-10		ENSG00000156804.7	FBXO32	-1.29418	6.95102	9.27e-16	1.53e-13		ENSG00000213928.9	IRF9	-2.494	5.76437	6.99e-16	1.13e-13
ENSG00000205413.8	SAMD9	-1.70439	4.60659	1.09e-06	0.000208		ENSG00000144381.18	HSPD1	0.609044	9.91889	2.05e-12	3.05e-10		ENSG00000213928.9	IRF9	-3.13628	5.5881	9.34e-16	1.53e-13		ENSG00000275342.5	PRAG1	2.3644	5.79493	6.91e-16	1.13e-13
ENSG00000221963.6	APOL6	-1.80565	4.03763	1.15e-06	0.000215		ENSG00000244879.8	GABPB1-AS1	-1.6302	5.60309	2.24e-12	3.22e-10		ENSG00000111424.12	VDR	-1.10182	7.06285	1.35e-15	2.09e-13		ENSG00000163430.12	FSTL1	-1.30909	7.08019	7.33e-16	1.16e-13
ENSG00000136828.19	RALGPS1	-0.821975	6.14826	1.21e-06	0.00022		ENSG00000180834.8	MAP6D1	0.875016	7.3184	2.28e-12	3.23e-10		ENSG00000167767.14	KRT80	-1.15571	7.42113	1.33e-15	2.09e-13		ENSG00000130303.13	BST2	-1.24924	8.48841	8.62e-16	1.34e-13
ENSG00000177409.12	SAMD9L	-2.50356	3.13059	1.27e-06	0.000226		ENSG00000141076.18	UTP4	0.875456	7.10144	2.77e-12	3.85e-10		ENSG00000137628.17	DDX60	-3.18866	5.30046	1.42e-15	2.15e-13		ENSG00000111424.12	VDR	-1.17325	7.07489	9.53e-16	1.43e-13
ENSG00000041982.16	TNC	-3.74621	2.35945	1.84e-06	0.000313		ENSG00000173821.19	RNF213	-0.819452	8.77236	2.85e-12	3.85e-10		ENSG00000179431.7	FJX1	-1.28811	7.54628	1.49e-15	2.22e-13		ENSG00000115963.13	RND3	-2.06118	5.70679	1.07e-15	1.58e-13
ENSG00000141076.18	UTP4	0.666353	6.98577	1.86e-06	0.000313		ENSG00000101444.13	AHCY	0.693641	9.57569	2.98e-12	3.96e-10		ENSG00000173267.14	SNCG	-1.16284	6.99198	1.72e-15	2.52e-13		ENSG00000127824.14	TUBA4A	-1.99872	5.99037	1.28e-15	1.83e-13
ENSG00000186377.8	CYP4X1	-1.20751	5.35073	1.79e-06	0.000313		ENSG00000197043.14	ANXA6	0.714886	9.41686	3.15e-12	4.11e-10		ENSG00000108679.13	LGALS3BP	-1.95407	6.12173	1.93e-15	2.74e-13		ENSG00000108679.13	LGALS3BP	-1.9278	6.19135	1.74e-15	2.44e-13
ENSG00000163697.17	APBB2	-0.690952	7.40688	2.08e-06	0.000335		ENSG00000166226.13	CCT2	0.709986	9.17229	3.33e-12	4.29e-10		ENSG00000159212.13	CLIC6	-2.67485	5.12622	2.19e-15	3.05e-13		ENSG00000144452.15	ABCA12	1.50592	6.48176	1.81e-15	2.46e-13
ENSG00000168268.11	NT5DC2	0.761798	6.93946	2.06e-06	0.000335		ENSG00000108771.13	DHX58	-1.55839	5.29038	3.59e-12	4.56e-10		ENSG00000163430.12	FSTL1	-1.32977	7.03403	2.35e-15	3.16e-13		ENSG00000198431.16	TXNRD1	-1.00756	9.06147	1.81e-15	2.46e-13
ENSG00000170017.12	ALCAM	-0.627075	7.62875	2.11e-06	0.000335		ENSG00000065978.19	YBX1	0.674653	9.66652	4.6e-12	5.67e-10		ENSG00000165959.12	CLMN	-1.06086	7.4941	2.31e-15	3.16e-13		ENSG00000137628.17	DDX60	-3.2088	5.39883	2.3e-15	3.08e-13
ENSG00000100297.16	MCM5	0.564597	6.95601	2.34e-06	0.000359		ENSG00000101210.13	EEF1A2	0.673475	9.76773	5.31e-12	6.46e-10		ENSG00000108861.9	DUSP3	1.09371	7.8404	4.68e-15	6.1e-13		ENSG00000214530.9	STARD10	1.06525	7.46501	2.51e-15	3.3e-13
ENSG00000115758.13	ODC1	1.01869	5.87289	2.35e-06	0.000359		ENSG00000100297.16	MCM5	0.83813	7.10937	6.47e-12	7.64e-10		ENSG00000091831.24	ESR1	1.05987	7.97598	4.83e-15	6.2e-13		ENSG00000107201.10	DDX58	-1.90852	6.03612	2.68e-15	3.46e-13
ENSG00000112186.12	CAP2	0.593333	6.61539	2.56e-06	0.000378		ENSG00000169047.5	IRS1	-0.838989	7.13118	6.97e-12	8.02e-10		ENSG00000275342.5	PRAG1	2.19506	5.698	8.21e-15	1.04e-12		ENSG00000183044.12	ABAT	1.19909	6.82563	2.77e-15	3.53e-13
ENSG00000198944.6	SOWAHA	1.83187	4.36802	2.61e-06	0.000378		ENSG00000163697.17	APBB2	-0.836608	7.33397	7.59e-12	8.5e-10		ENSG00000138642.15	HERC6	-2.56153	5.09226	9.33e-15	1.16e-12		ENSG00000188959.9	C9orf152	2.18929	5.69545	3.41e-15	4.28e-13
ENSG00000235173.7	HGH1	0.724493	6.52376	2.59e-06	0.000378		ENSG00000120694.20	HSPH1	0.89944	6.90184	1.02e-11	1.08e-09		ENSG00000120549.18	KIAA1217	-1.15593	6.54364	1e-14	1.23e-12		ENSG00000188313.13	PLSCR1	-1.70478	6.19293	3.98e-15	4.92e-13
ENSG00000049130.16	KITLG	0.686877	6.55538	3.21e-06	0.000459		ENSG00000152778.9	IFIT5	-1.81053	5.0357	1.13e-11	1.18e-09		ENSG00000164251.5	F2RL1	-2.38381	5.05164	1.07e-14	1.3e-12		ENSG00000139289.13	PHLDA1	-1.57354	6.62314	4.17e-15	5.09e-13
ENSG00000156587.16	UBE2L6	-0.834666	7.09728	3.29e-06	0.000463		ENSG00000129654.8	FOXJ1	-2.37249	4.2444	1.42e-11	1.44e-09		ENSG00000183044.12	ABAT	1.10621	6.77382	1.12e-14	1.31e-12		ENSG00000205413.8	SAMD9	-2.94477	5.13237	5.15e-15	6.19e-13
ENSG00000129654.8	FOXJ1	-1.7797	4.37763	3.43e-06	0.000466		ENSG00000110104.13	CCDC86	0.854999	7.19712	1.65e-11	1.58e-09		ENSG00000214530.9	STARD10	1.03583	7.45077	1.12e-14	1.31e-12		ENSG00000138642.15	HERC6	-2.6216	5.17732	5.37e-15	6.36e-13
ENSG00000180834.8	MAP6D1	0.689854	7.21782	3.37e-06	0.000466		ENSG00000169689.15	CENPX	0.836727	7.70385	1.64e-11	1.58e-09		ENSG00000205413.8	SAMD9	-2.27892	5.14368	1.35e-14	1.56e-12		ENSG00000124762.14	CDKN1A	-1.15313	6.79486	7.17e-15	8.38e-13
ENSG00000188959.9	C9orf152	0.854602	6.05732	3.52e-06	0.000471		ENSG00000205413.8	SAMD9	-1.8441	4.55227	1.72e-11	1.62e-09		ENSG00000168077.14	SCARA3	-1.22055	6.57805	1.45e-14	1.66e-12		ENSG00000015532.10	XYLT2	1.02137	7.77197	8.08e-15	9.18e-13
ENSG00000116991.11	SIPA1L2	-0.797198	6.55106	3.79e-06	0.000493		ENSG00000178980.15	SELENOW	0.870782	7.01086	1.9e-11	1.74e-09		ENSG00000198431.16	TXNRD1	-1.03059	9.03456	1.88e-14	2.12e-12		ENSG00000108861.9	DUSP3	1.04847	7.80616	8.01e-15	9.18e-13
ENSG00000131153.9	GINS2	0.821146	7.52873	3.89e-06	0.000497		ENSG00000170581.14	STAT2	-0.976715	6.33861	2.83e-11	2.38e-09		ENSG00000139289.13	PHLDA1	-1.29978	6.6562	1.95e-14	2.17e-12		ENSG00000144857.14	BOC	-2.98693	4.89594	8.75e-15	9.81e-13
ENSG00000184564.11	SLITRK6	-2.08996	3.1177	3.95e-06	0.000498		ENSG00000100650.16	SRSF5	-0.709537	8.61054	3.54e-11	2.83e-09		ENSG00000015532.10	XYLT2	1.03793	7.78622	2e-14	2.19e-12		ENSG00000142619.4	PADI3	-1.24863	6.73503	1.05e-14	1.15e-12
ENSG00000073008.15	PVR	0.535275	6.73709	4.22e-06	0.000514		ENSG00000168268.11	NT5DC2	0.857402	6.98528	4.26e-11	3.22e-09		ENSG00000185215.11	TNFAIP2	-1.40327	6.36424	2.02e-14	2.19e-12		ENSG00000173227.14	SYT12	-1.92113	5.57247	1.04e-14	1.15e-12
ENSG00000164287.13	CDC20B	-1.98106	3.13732	4.26e-06	0.000514		ENSG00000198944.6	SOWAHA	1.93741	4.43209	4.41e-11	3.31e-09		ENSG00000115963.13	RND3	-1.78734	5.69919	3.01e-14	3.18e-12		ENSG00000183853.18	KIRREL1	-1.56715	5.89974	1.26e-14	1.36e-12
ENSG00000168016.15	TRANK1	-1.29675	5.08494	4.19e-06	0.000514		ENSG00000100968.14	NFATC4	-1.05832	6.07112	4.78e-11	3.49e-09		ENSG00000115267.8	IFIH1	-1.55791	6.1026	3.81e-14	3.83e-12		ENSG00000159212.13	CLIC6	-2.26077	5.2876	1.51e-14	1.61e-12
ENSG00000181381.14	DDX60L	-2.57809	2.96168	4.33e-06	0.000515		ENSG00000136828.19	RALGPS1	-1.02403	6.05961	5.3e-11	3.81e-09		ENSG00000188313.13	PLSCR1	-1.84364	6.09916	3.81e-14	3.83e-12		ENSG00000167767.14	KRT80	-1.232	7.42983	1.94e-14	2.01e-12
ENSG00000197565.16	COL4A6	-1.14877	4.73876	4.48e-06	0.000526		ENSG00000170017.12	ALCAM	-0.718791	7.57499	5.39e-11	3.84e-09		ENSG00000170385.10	SLC30A1	-1.35896	6.33596	4.43e-14	4.41e-12		ENSG00000165959.12	CLMN	-1.01377	7.53935	2e-14	2.05e-12
ENSG00000159720.12	ATP6V0D1	0.570757	7.09817	4.67e-06	0.00054		ENSG00000175591.12	P2RY2	0.93997	6.44575	5.51e-11	3.9e-09		ENSG00000144857.14	BOC	-2.88746	4.80256	5.55e-14	5.32e-12		ENSG00000185215.11	TNFAIP2	-1.33983	6.43048	2.11e-14	2.09e-12
ENSG00000279296.1	PRAL	-7.78612	1.59989	4.75e-06	0.000542		ENSG00000186377.8	CYP4X1	-1.35641	5.28626	7.14e-11	4.74e-09		ENSG00000142619.4	PADI3	-1.16992	6.71973	6.45e-14	6.11e-12		ENSG00000164251.5	F2RL1	-2.22936	5.16938	2.59e-14	2.48e-12
ENSG00000071539.14	TRIP13	0.624017	7.42907	5.06e-06	0.000564		ENSG00000160710.17	ADAR	-0.538339	9.83269	7.59e-11	4.96e-09		ENSG00000149403.13	GRIK4	2.09162	5.32033	9.8e-14	9.09e-12		ENSG00000170385.10	SLC30A1	-1.32683	6.39223	2.84e-14	2.68e-12
ENSG00000130204.13	TOMM40	0.560882	6.9941	5.12e-06	0.000564		ENSG00000116221.15	MRPL37	0.742899	7.67378	8.79e-11	5.57e-09		ENSG00000188959.9	C9orf152	2.03983	5.61705	1.35e-13	1.24e-11		ENSG00000115267.8	IFIH1	-1.45711	6.18512	5.84e-14	5.12e-12
ENSG00000160710.17	ADAR	-0.553103	9.84427	5.25e-06	0.000569		ENSG00000178685.14	PARP10	-1.32212	6.00794	9.86e-11	6.12e-09		ENSG00000101333.17	PLCB4	1.68819	5.6384	1.91e-13	1.68e-11		ENSG00000119922.10	IFIT2	-2.22148	5.15452	7.53e-14	6.47e-12
ENSG00000169871.13	TRIM56	-0.848687	6.63519	5.41e-06	0.000579		ENSG00000188313.13	PLSCR1	-1.17331	5.86678	1.14e-10	7e-09		ENSG00000156587.16	UBE2L6	-1.07035	6.85369	2.28e-13	1.96e-11		ENSG00000173559.14	NABP1	-2.52704	4.6035	9.38e-14	7.89e-12
ENSG00000103257.9	SLC7A5	0.641965	8.9658	5.79e-06	0.000605		ENSG00000115758.13	ODC1	1.08861	5.90621	1.17e-10	7.11e-09		ENSG00000137824.16	RMDN3	1.2868	6.29771	2.46e-13	2.09e-11		ENSG00000120549.18	KIAA1217	-1.20392	6.57018	1.73e-13	1.41e-11
ENSG00000138642.15	HERC6	-1.36776	4.51104	5.91e-06	0.00061		ENSG00000122687.19	MRM2	0.714316	6.97323	1.28e-10	7.61e-09		ENSG00000184349.13	EFNA5	-1.92421	4.86743	2.55e-13	2.13e-11		ENSG00000149403.13	GRIK4	2.01523	5.21189	1.91e-13	1.54e-11
ENSG00000170100.14	ZNF778	0.75207	6.95275	7.19e-06	0.000734		ENSG00000175567.11	UCP2	0.746758	7.18066	1.34e-10	7.89e-09		ENSG00000119922.10	IFIT2	-2.037	5.10844	3.01e-13	2.49e-11		ENSG00000115616.3	SLC9A2	1.07962	6.62568	2.16e-13	1.73e-11
ENSG00000112576.13	CCND3	0.669458	6.71428	8.31e-06	0.000828		ENSG00000160973.8	FOXH1	-1.85437	4.2238	1.57e-10	8.95e-09		ENSG00000183853.18	KIRREL1	-1.46697	5.87027	5.71e-13	4.45e-11		ENSG00000163435.16	ELF3	-1.19519	6.19909	2.96e-13	2.3e-11
ENSG00000133710.16	SPINK5	-1.69741	3.74201	8.93e-06	0.000844		ENSG00000143416.21	SELENBP1	-0.85958	6.51736	1.76e-10	9.99e-09		ENSG00000115616.3	SLC9A2	1.06464	6.62831	8.06e-13	6.17e-11		ENSG00000156587.16	UBE2L6	-1.00025	6.91272	3.45e-13	2.61e-11
ENSG00000147536.12	GINS4	0.556418	6.54809	8.96e-06	0.000844		ENSG00000152669.9	CCNO	-1.0537	6.01754	1.95e-10	1.05e-08		ENSG00000074416.14	MGLL	-1.83742	4.88572	8.74e-13	6.58e-11		ENSG00000179241.13	LDLRAD3	-1.19665	6.15693	3.47e-13	2.61e-11
ENSG00000206503.13	HLA-A	-1.40118	5.07723	8.73e-06	0.000844		ENSG00000170100.14	ZNF778	0.842142	6.99263	1.96e-10	1.05e-08		ENSG00000110171.20	TRIM3	1.64429	5.75796	8.75e-13	6.58e-11		ENSG00000235823.3	OLMALINC	1.39564	5.90322	3.46e-13	2.61e-11
ENSG00000104381.14	GDAP1	0.913191	5.46753	9.71e-06	0.000904		ENSG00000179912.20	R3HDM2	-0.855237	6.32978	2.14e-10	1.13e-08		ENSG00000173227.14	SYT12	-1.60119	5.58427	1.42e-12	1.02e-10		ENSG00000110171.20	TRIM3	1.63192	5.71575	3.53e-13	2.63e-11
ENSG00000129951.19	PLPPR3	-1.16016	5.28435	1e-05	0.000923		ENSG00000156587.16	UBE2L6	-0.709552	7.12586	2.26e-10	1.18e-08		ENSG00000163435.16	ELF3	-1.03412	6.21028	1.71e-12	1.22e-10		ENSG00000108771.13	DHX58	-1.91481	5.28392	3.57e-13	2.64e-11
ENSG00000068079.8	IFI35	-0.834332	5.95487	1.05e-05	0.000938		ENSG00000135473.15	PAN2	-1.32746	5.5646	2.41e-10	1.24e-08		ENSG00000279296.1	PRAL	-6.9959	2.80043	1.78e-12	1.25e-10		ENSG00000137824.16	RMDN3	1.30224	6.28887	5.59e-13	3.92e-11
ENSG00000135114.12	OASL	-1.78128	3.53011	1.06e-05	0.000938		ENSG00000166710.21	B2M	-0.549702	9.39707	2.44e-10	1.25e-08		ENSG00000221963.6	APOL6	-2.17857	4.53733	1.85e-12	1.29e-10		ENSG00000120868.14	APAF1	1.38005	5.7174	1.16e-12	7.6e-11
ENSG00000168306.13	ACOX2	1.40963	5.27644	1.04e-05	0.000938		ENSG00000100304.13	TTLL12	0.674784	7.19804	2.67e-10	1.35e-08		ENSG00000173559.14	NABP1	-2.1306	4.58054	2.06e-12	1.4e-10		ENSG00000175928.6	LRRN1	-1.98875	5.10308	1.39e-12	9.03e-11
ENSG00000178980.15	SELENOW	0.650368	6.88802	1.05e-05	0.000938		ENSG00000148334.16	PTGES2	0.675381	7.41893	2.87e-10	1.42e-08		ENSG00000111859.17	NEDD9	-1.99035	4.38199	3.15e-12	2.09e-10		ENSG00000064042.18	LIMCH1	-1.84202	4.76279	1.48e-12	9.49e-11
ENSG00000180198.16	RCC1	0.566368	6.80842	1.1e-05	0.000962		ENSG00000159423.17	ALDH4A1	0.809277	6.4448	3.08e-10	1.5e-08		ENSG00000187837.4	H1-2	-1.16036	5.88434	3.96e-12	2.58e-10		ENSG00000189120.5	SP6	-1.67464	5.24428	2.02e-12	1.27e-10
ENSG00000183087.15	GAS6	-0.682278	6.89472	1.18e-05	0.00102		ENSG00000071539.14	TRIP13	0.630235	7.41639	3.14e-10	1.52e-08		ENSG00000108771.13	DHX58	-1.81751	5.23146	5.55e-12	3.48e-10		ENSG00000159166.15	LAD1	-1.37998	5.91547	2.31e-12	1.42e-10
ENSG00000174442.12	ZWILCH	0.690876	6.12226	1.24e-05	0.00104		ENSG00000196497.17	IPO4	0.70032	7.39212	4.33e-10	1.98e-08		ENSG00000115275.14	MOGS	1.30107	5.74319	5.59e-12	3.48e-10		ENSG00000221963.6	APOL6	-2.06008	4.65318	2.31e-12	1.42e-10
ENSG00000175567.11	UCP2	0.566239	7.08562	1.23e-05	0.00104		ENSG00000168743.13	NPNT	-0.811862	6.32986	5.29e-10	2.3e-08		ENSG00000120868.14	APAF1	1.34471	5.71935	6.16e-12	3.81e-10		ENSG00000118513.19	MYB	1.99241	5.13325	2.9e-12	1.71e-10
ENSG00000266086.3	AC015813.2	-2.01681	4.93747	1.27e-05	0.00104		ENSG00000169871.13	TRIM56	-0.76029	6.64801	5.38e-10	2.31e-08		ENSG00000179241.13	LDLRAD3	-1.05228	6.1613	1.03e-11	6.09e-10		ENSG00000101333.17	PLCB4	1.52664	5.4824	3.27e-12	1.9e-10
ENSG00000065328.17	MCM10	0.665789	6.78434	1.32e-05	0.00107		ENSG00000235173.7	HGH1	0.792249	6.5505	5.39e-10	2.31e-08		ENSG00000137648.19	TMPRSS4	-6.70717	2.52898	1.13e-11	6.66e-10		ENSG00000073282.14	TP63	-3.89164	3.16706	3.69e-12	2.11e-10
ENSG00000116221.15	MRPL37	0.577831	7.58836	1.31e-05	0.00107		ENSG00000143476.18	DTL	0.625766	7.15144	5.56e-10	2.36e-08		ENSG00000178685.14	PARP10	-1.34661	5.56485	1.38e-11	8.07e-10		ENSG00000184349.13	EFNA5	-1.80931	4.97475	4.47e-12	2.49e-10
ENSG00000168743.13	NPNT	-0.573879	6.43926	1.34e-05	0.00107		ENSG00000245694.10	CRNDE	-0.688229	6.88656	5.81e-10	2.46e-08		ENSG00000002726.21	AOC1	-6.42822	2.26492	1.42e-11	8.19e-10		ENSG00000279296.1	PRAL	-6.21279	2.97104	4.46e-12	2.49e-10
ENSG00000102349.18	KLF8	-0.682375	6.39631	1.36e-05	0.00108		ENSG00000159720.12	ATP6V0D1	0.635308	7.12096	5.96e-10	2.48e-08		ENSG00000159166.15	LAD1	-1.23432	5.90916	1.46e-11	8.3e-10		ENSG00000115275.14	MOGS	1.29138	5.7089	5.53e-12	3.06e-10
ENSG00000142156.15	COL6A1	-1.43277	3.88707	1.42e-05	0.0011		ENSG00000183087.15	GAS6	-0.735992	6.8566	5.95e-10	2.48e-08		ENSG00000023445.16	BIRC3	-1.99395	4.00107	1.73e-11	9.61e-10		ENSG00000137648.19	TMPRSS4	-5.92134	2.703	6.19e-12	3.34e-10
ENSG00000167536.14	DHRS13	0.596856	6.49575	1.44e-05	0.00111		ENSG00000183036.11	PCP4	1.7952	3.98128	6.23e-10	2.58e-08		ENSG00000108846.16	ABCC3	-1.89363	4.23081	1.8e-11	9.93e-10		ENSG00000074416.14	MGLL	-1.53686	5.0384	6.54e-12	3.5e-10
ENSG00000148334.16	PTGES2	0.51911	7.34069	1.51e-05	0.00113		ENSG00000103018.17	CYB5B	0.620589	7.37486	6.27e-10	2.59e-08		ENSG00000140464.20	PML	-1.06874	5.99011	1.93e-11	1.05e-09		ENSG00000186160.5	CYP4Z1	-4.87803	2.80445	7.65e-12	4.02e-10
ENSG00000164742.16	ADCY1	-1.46991	3.87913	1.49e-05	0.00113		ENSG00000175793.12	SFN	0.812592	7.19957	6.99e-10	2.83e-08		ENSG00000175928.6	LRRN1	-1.46396	5.16426	2.19e-11	1.18e-09		ENSG00000173114.13	LRRN3	1.26447	5.61427	7.85e-12	4.1e-10
ENSG00000012822.16	CALCOCO1	-0.762081	5.79469	1.56e-05	0.00116		ENSG00000168016.15	TRANK1	-1.49664	5.0087	7.08e-10	2.85e-08		ENSG00000186160.5	CYP4Z1	-4.21807	2.68234	2.18e-11	1.18e-09		ENSG00000002726.21	AOC1	-5.64107	2.44202	8.57e-12	4.42e-10
ENSG00000110104.13	CCDC86	0.611421	7.06028	1.61e-05	0.00119		ENSG00000176014.13	TUBB6	0.702165	6.79816	8.48e-10	3.28e-08		ENSG00000115107.20	STEAP3	-1.16139	5.79457	2.55e-11	1.32e-09		ENSG00000166025.18	AMOTL1	-1.47246	5.6814	9.55e-12	4.84e-10
ENSG00000161960.16	EIF4A1	0.512074	9.99817	1.68e-05	0.00123		ENSG00000108561.8	C1QBP	0.797695	7.59229	9.79e-10	3.74e-08		ENSG00000118513.19	MYB	1.77912	5.01181	2.53e-11	1.32e-09		ENSG00000023445.16	BIRC3	-2.13842	4.066	1.12e-11	5.59e-10
ENSG00000170581.14	STAT2	-0.760795	6.43434	1.71e-05	0.00123		ENSG00000169231.13	THBS3	-1.11973	5.26694	1.31e-09	4.77e-08		ENSG00000189120.5	SP6	-1.6094	5.19169	2.84e-11	1.43e-09		ENSG00000115107.20	STEAP3	-1.18303	5.83641	1.15e-11	5.71e-10
ENSG00000196497.17	IPO4	0.569454	7.32778	1.71e-05	0.00123		ENSG00000055732.13	MCOLN3	-1.1648	5.2117	1.48e-09	5.3e-08		ENSG00000175197.12	DDIT3	-1.13917	5.69057	3e-11	1.47e-09		ENSG00000128045.7	RASL11B	-2.00707	4.11929	1.22e-11	5.91e-10
ENSG00000182179.13	UBA7	-3.21143	1.77431	1.77e-05	0.00125		ENSG00000167525.14	PROCA1	-1.84422	3.83564	1.59e-09	5.67e-08		ENSG00000099377.14	HSD3B7	1.70026	5.02538	4.51e-11	2.08e-09		ENSG00000108846.16	ABCC3	-2.28656	4.24179	1.33e-11	6.39e-10
ENSG00000183684.8	ALYREF	0.776377	7.57418	1.75e-05	0.00125		ENSG00000135763.10	URB2	0.709795	6.6835	2.07e-09	7.14e-08		ENSG00000068079.8	IFI35	-1.07	5.88431	5.28e-11	2.41e-09		ENSG00000099377.14	HSD3B7	1.77184	5.03844	1.42e-11	6.73e-10
ENSG00000164938.14	TP53INP1	-0.694021	6.05136	1.83e-05	0.00127		ENSG00000178307.10	TMEM11	0.94253	5.73845	2.08e-09	7.14e-08		ENSG00000079308.19	TNS1	-2.08165	4.0969	9.86e-11	4.24e-09		ENSG00000168916.15	ZNF608	-1.53735	5.12935	1.63e-11	7.56e-10
ENSG00000169047.5	IRS1	-0.53547	7.26516	1.82e-05	0.00127		ENSG00000132530.17	XAF1	-5.50066	2.38622	2.36e-09	7.97e-08		ENSG00000235823.3	OLMALINC	1.12687	5.73325	1.12e-10	4.76e-09		ENSG00000111859.17	NEDD9	-2.25559	4.42028	1.79e-11	8.17e-10
ENSG00000176014.13	TUBB6	0.515262	6.70181	1.82e-05	0.00127		ENSG00000129951.19	PLPPR3	-1.30839	5.22172	2.44e-09	8.16e-08		ENSG00000164626.9	KCNK5	1.10832	6.01436	1.17e-10	4.93e-09		ENSG00000198959.12	TGM2	-3.08526	3.24071	1.78e-11	8.17e-10
ENSG00000122687.19	MRM2	0.576104	6.90528	1.86e-05	0.00128		ENSG00000049130.16	KITLG	0.719807	6.56041	2.48e-09	8.26e-08		ENSG00000198959.12	TGM2	-3.17705	3.09956	1.21e-10	5.09e-09		ENSG00000140464.20	PML	-1.07914	6.03074	2.07e-11	9.38e-10
ENSG00000139438.6	FAM222A	1.11213	4.22654	1.88e-05	0.00128		ENSG00000167536.14	DHRS13	0.780749	6.59399	2.54e-09	8.4e-08		ENSG00000109906.14	ZBTB16	-8.54408	1.88906	1.38e-10	5.74e-09		ENSG00000178685.14	PARP10	-1.23592	5.65459	2.47e-11	1.11e-09
ENSG00000159423.17	ALDH4A1	0.568322	6.31231	1.9e-05	0.00128		ENSG00000183684.8	ALYREF	0.839297	7.5959	2.59e-09	8.51e-08		ENSG00000088726.16	TMEM40	-1.52689	4.32054	1.58e-10	6.42e-09		ENSG00000187837.4	H1-2	-1.1018	5.95084	5.42e-11	2.28e-09
ENSG00000160973.8	FOXH1	-1.17177	4.4214	1.94e-05	0.0013		ENSG00000073008.15	PVR	0.642136	6.7849	2.64e-09	8.62e-08		ENSG00000064042.18	LIMCH1	-1.53485	4.76678	1.59e-10	6.45e-09		ENSG00000175197.12	DDIT3	-1.11866	5.74627	7.02e-11	2.91e-09
ENSG00000065978.19	YBX1	0.654483	9.67117	2.08e-05	0.00136		ENSG00000234771.3	SLC25A25-AS1	-1.51874	4.36117	2.73e-09	8.88e-08		ENSG00000059378.13	PARP12	-1.16707	5.29469	1.88e-10	7.53e-09		ENSG00000068079.8	IFI35	-1.05359	5.93491	7.31e-11	3e-09
ENSG00000100304.13	TTLL12	0.535667	7.13053	2.2e-05	0.00139		ENSG00000234420.7	ZNF37BP	-1.21382	5.31707	2.86e-09	9.25e-08		ENSG00000073282.14	TP63	-2.85412	3.13693	2.17e-10	8.46e-09		ENSG00000079308.19	TNS1	-2.03351	4.20178	7.41e-11	3.03e-09
ENSG00000111799.21	COL12A1	-0.540149	9.73576	2.16e-05	0.00139		ENSG00000138642.15	HERC6	-1.32703	4.50248	2.94e-09	9.44e-08		ENSG00000114200.10	BCHE	3.61921	3.10272	3.23e-10	1.21e-08		ENSG00000059378.13	PARP12	-1.19183	5.34069	9.35e-11	3.73e-09
ENSG00000165959.12	CLMN	-0.514016	7.12276	2.17e-05	0.00139		ENSG00000168306.13	ACOX2	1.3408	5.21184	3.06e-09	9.7e-08		ENSG00000173114.13	LRRN3	1.11093	5.53106	3.4e-10	1.26e-08		ENSG00000103056.12	SMPD3	-2.67786	3.36511	1.05e-10	4.16e-09
ENSG00000101210.13	EEF1A2	0.530471	9.69832	2.26e-05	0.00142		ENSG00000178188.14	SH2B1	-0.705059	6.46928	3.14e-09	9.93e-08		ENSG00000103056.12	SMPD3	-2.49747	3.27686	3.82e-10	1.39e-08		ENSG00000070731.11	ST6GALNAC2	1.70516	4.51476	1.56e-10	6.06e-09
ENSG00000115112.8	TFCP2L1	-0.993905	4.56965	2.29e-05	0.00143		ENSG00000065328.17	MCM10	0.666647	6.76837	3.29e-09	1.03e-07		ENSG00000177409.12	SAMD9L	-2.95496	3.08943	4.74e-10	1.67e-08		ENSG00000113657.13	DPYSL3	-3.09294	3.0163	1.62e-10	6.26e-09
ENSG00000196230.13	TUBB	0.665673	9.31203	2.44e-05	0.00151		ENSG00000196268.12	ZNF493	-1.7738	4.23582	3.27e-09	1.03e-07		ENSG00000168916.15	ZNF608	-1.29319	5.13843	5.41e-10	1.87e-08		ENSG00000135899.19	SP110	-1.2016	5.27979	2.63e-10	9.8e-09
ENSG00000175591.12	P2RY2	0.61055	6.25349	2.48e-05	0.00153		ENSG00000221963.6	APOL6	-1.59762	4.06337	3.38e-09	1.05e-07		ENSG00000166025.18	AMOTL1	-1.00455	5.78033	7.52e-10	2.49e-08		ENSG00000177409.12	SAMD9L	-2.92739	3.22045	4.48e-10	1.58e-08
ENSG00000175793.12	SFN	0.502699	7.0255	2.65e-05	0.00159		ENSG00000109610.6	SOD3	0.888996	5.8862	3.51e-09	1.06e-07		ENSG00000141738.14	GRB7	1.78753	3.88958	8.06e-10	2.64e-08		ENSG00000173269.14	MMRN2	-1.62869	4.28521	4.7e-10	1.62e-08
ENSG00000169231.13	THBS3	-1.04643	5.30996	3e-05	0.00173		ENSG00000130204.13	TOMM40	0.629404	7.01957	3.43e-09	1.06e-07		ENSG00000233251.8	AC007743.1	1.40542	4.89448	9.51e-10	3.03e-08		ENSG00000233251.8	AC007743.1	1.35142	4.81789	5.17e-10	1.76e-08
ENSG00000185507.21	IRF7	-1.79576	3.88081	2.97e-05	0.00173		ENSG00000180198.16	RCC1	0.644979	6.83995	3.58e-09	1.08e-07		ENSG00000133321.11	PLAAT4	-1.54478	3.87585	1.47e-09	4.44e-08		ENSG00000164626.9	KCNK5	1.02405	5.93828	5.57e-10	1.88e-08
ENSG00000197043.14	ANXA6	0.607321	9.36774	2.98e-05	0.00173		ENSG00000110455.14	ACCS	-1.57292	4.66845	3.62e-09	1.09e-07		ENSG00000076706.17	MCAM	-1.79621	3.71608	1.69e-09	4.97e-08		ENSG00000141738.14	GRB7	1.89932	3.93021	6.17e-10	2.05e-08
ENSG00000234771.3	SLC25A25-AS1	-1.38946	4.41649	3.21e-05	0.00183		ENSG00000141030.13	COPS3	0.599207	6.97388	4.18e-09	1.23e-07		ENSG00000173269.14	MMRN2	-1.31208	4.30383	1.93e-09	5.58e-08		ENSG00000114251.15	WNT5A	-4.75775	1.99177	6.33e-10	2.09e-08
ENSG00000144381.18	HSPD1	0.504256	9.87359	3.44e-05	0.00192		ENSG00000103479.16	RBL2	-0.611244	7.24666	4.22e-09	1.24e-07		ENSG00000198944.6	SOWAHA	1.30773	4.48655	2.28e-09	6.44e-08		ENSG00000103534.17	TMC5	-3.39038	2.65241	6.59e-10	2.16e-08
ENSG00000179403.12	VWA1	0.510712	7.23006	3.77e-05	0.00206		ENSG00000186088.16	GSAP	-1.73361	3.76908	4.25e-09	1.24e-07		ENSG00000139174.12	PRICKLE1	-3.83651	2.03413	2.3e-09	6.49e-08		ENSG00000114200.10	BCHE	3.43391	2.8491	6.64e-10	2.17e-08
ENSG00000282851.2	BISPR	-1.5633	4.03656	3.89e-05	0.00209		ENSG00000116991.11	SIPA1L2	-0.739696	6.55256	4.41e-09	1.29e-07		ENSG00000276600.5	RAB7B	-2.77969	2.76623	2.37e-09	6.66e-08		ENSG00000076706.17	MCAM	-1.99981	3.76204	7.51e-10	2.42e-08
ENSG00000144635.9	DYNC1LI1	0.533551	7.16333	3.96e-05	0.00212		ENSG00000270605.1	AL353622.1	-1.78985	3.99871	4.57e-09	1.33e-07		ENSG00000167034.10	NKX3-1	-1.65043	3.70827	2.56e-09	7.07e-08		ENSG00000117228.10	GBP1	-2.96527	2.85479	7.85e-10	2.5e-08
ENSG00000113231.14	PDE8B	-1.45053	3.28826	4.19e-05	0.00214		ENSG00000112576.13	CCND3	0.703899	6.71922	4.91e-09	1.39e-07		ENSG00000135899.19	SP110	-1.25023	5.207	2.81e-09	7.6e-08		ENSG00000133106.15	EPSTI1	-3.50422	2.48275	8.21e-10	2.59e-08
ENSG00000166710.21	B2M	-0.604211	9.3924	4.14e-05	0.00214		ENSG00000114796.16	KLHL24	-0.843327	5.94245	4.93e-09	1.39e-07		ENSG00000134326.11	CMPK2	-4.69083	1.51433	2.95e-09	7.88e-08		ENSG00000182492.16	BGN	-3.97932	2.1748	9.08e-10	2.81e-08
ENSG00000176171.11	BNIP3	0.638847	6.2058	4.29e-05	0.00218		ENSG00000104365.16	IKBKB	-0.616125	6.76984	4.98e-09	1.4e-07		ENSG00000117228.10	GBP1	-3.27492	2.68665	3.04e-09	8.07e-08		ENSG00000145824.13	CXCL14	-3.68258	2.43287	9.48e-10	2.91e-08
ENSG00000285600.1	AC023593.1	0.622739	5.99103	4.37e-05	0.00218		ENSG00000266086.3	AC015813.2	-2.20396	4.88429	5.08e-09	1.41e-07		ENSG00000131016.17	AKAP12	1.57947	4.05703	3.17e-09	8.35e-08		ENSG00000088726.16	TMEM40	-1.51256	4.39954	1.06e-09	3.21e-08
ENSG00000014138.9	POLA2	0.554505	6.78994	4.47e-05	0.00219		ENSG00000108010.12	GLRX3	0.710499	6.55045	5.16e-09	1.43e-07		ENSG00000145990.11	GFOD1	-1.35677	4.29388	3.2e-09	8.39e-08		ENSG00000125148.7	MT2A	-1.24255	5.17423	1.07e-09	3.23e-08
ENSG00000101391.21	CDK5RAP1	0.541135	6.44045	4.48e-05	0.00219		ENSG00000012822.16	CALCOCO1	-0.887249	5.73012	5.24e-09	1.45e-07		ENSG00000128045.7	RASL11B	-1.50133	4.16302	3.33e-09	8.71e-08		ENSG00000109906.14	ZBTB16	-5.75026	2.08131	1.21e-09	3.62e-08
ENSG00000115267.8	IFIH1	-0.944076	5.51285	4.56e-05	0.0022		ENSG00000178038.17	ALS2CL	-1.52403	4.32091	5.96e-09	1.62e-07		ENSG00000125148.7	MT2A	-1.04378	5.18763	3.42e-09	8.88e-08		ENSG00000171310.11	CHST11	-1.32946	4.58429	1.23e-09	3.66e-08
ENSG00000171617.14	ENC1	-0.768251	5.76114	4.62e-05	0.0022		ENSG00000164938.14	TP53INP1	-0.820037	5.98451	6.57e-09	1.77e-07		ENSG00000130635.16	COL5A1	-3.42622	2.32932	4.15e-09	1.06e-07		ENSG00000107738.20	VSIR	-7.96778	1.68687	1.6e-09	4.59e-08
ENSG00000239672.8	NME1	0.618287	8.73375	4.7e-05	0.00222		ENSG00000041982.16	TNC	-4.70591	2.28768	8.16e-09	2.08e-07		ENSG00000188613.7	NANOS1	-1.51264	3.88157	4.2e-09	1.07e-07		ENSG00000145990.11	GFOD1	-1.4635	4.33324	1.71e-09	4.82e-08
ENSG00000108561.8	C1QBP	0.752323	7.58076	4.89e-05	0.00228		ENSG00000177409.12	SAMD9L	-2.48671	3.10893	8.18e-09	2.08e-07		ENSG00000103534.17	TMC5	-3.45973	2.50528	5.35e-09	1.32e-07		ENSG00000276600.5	RAB7B	-3.10263	2.85462	1.8e-09	5.04e-08
ENSG00000157224.16	CLDN12	-0.628563	6.17384	4.93e-05	0.00228		ENSG00000188153.14	COL4A5	-0.695439	6.41661	8.16e-09	2.08e-07		ENSG00000114251.15	WNT5A	-4.76067	1.83196	5.5e-09	1.35e-07		ENSG00000170477.13	KRT4	-4.65174	2.39904	1.89e-09	5.26e-08
ENSG00000240771.8	ARHGEF25	-0.995103	3.9582	5.08e-05	0.00233		ENSG00000116649.10	SRM	0.799082	6.2127	8.98e-09	2.25e-07		ENSG00000118503.15	TNFAIP3	-2.28586	3.28998	5.85e-09	1.42e-07		ENSG00000197496.6	SLC2A10	2.3561	3.23327	2.11e-09	5.85e-08
ENSG00000149090.12	PAMR1	-2.75629	2.55157	5.36e-05	0.00241		ENSG00000164742.16	ADCY1	-1.74481	3.79166	9.3e-09	2.32e-07		ENSG00000070731.11	ST6GALNAC2	1.4467	4.35495	6.03e-09	1.46e-07		ENSG00000134668.12	SPOCD1	1.4732	4.39765	2.44e-09	6.53e-08
ENSG00000173821.19	RNF213	-0.682137	8.84158	5.41e-05	0.00241		ENSG00000244754.9	N4BP2L2	-0.686652	6.71515	9.9e-09	2.43e-07		ENSG00000182492.16	BGN	-3.82788	2.03415	6.42e-09	1.55e-07		ENSG00000139174.12	PRICKLE1	-4.15633	2.16498	2.43e-09	6.53e-08
ENSG00000107175.12	CREB3	0.520535	6.38364	5.77e-05	0.00253		ENSG00000176171.11	BNIP3	0.721073	6.2393	1.05e-08	2.57e-07		ENSG00000167644.12	C19orf33	2.98017	3.25445	6.74e-09	1.62e-07		ENSG00000134321.12	RSAD2	-3.20234	2.40753	3.35e-09	8.64e-08
ENSG00000114796.16	KLHL24	-0.626816	6.04179	5.77e-05	0.00253		ENSG00000103187.8	COTL1	0.767791	6.51379	1.11e-08	2.7e-07		ENSG00000171310.11	CHST11	-1.11551	4.59222	1e-08	2.31e-07		ENSG00000129159.9	KCNC1	-2.89427	2.73615	3.4e-09	8.73e-08
ENSG00000173559.14	NABP1	-1.1393	3.95111	5.79e-05	0.00253		ENSG00000164045.12	CDC25A	0.853449	5.75417	1.11e-08	2.7e-07		ENSG00000170477.13	KRT4	-3.13463	2.36116	1.12e-08	2.54e-07		ENSG00000164647.9	STEAP1	-2.53937	2.82913	3.5e-09	8.92e-08
ENSG00000053372.5	MRTO4	0.597632	6.27889	6.07e-05	0.00262		ENSG00000133943.21	DGLUCY	-0.848457	6.14849	1.25e-08	2.96e-07		ENSG00000117009.12	KMO	-1.32659	4.29342	1.23e-08	2.75e-07		ENSG00000204642.14	HLA-F	-2.04774	3.45945	3.49e-09	8.92e-08
ENSG00000283633.1	AP000547.3	0.897209	4.39986	6.67e-05	0.00284		ENSG00000174442.12	ZWILCH	0.728636	6.13014	1.25e-08	2.96e-07		ENSG00000164647.9	STEAP1	-2.68079	2.68556	1.28e-08	2.84e-07		ENSG00000130635.16	COL5A1	-2.98056	2.51481	3.6e-09	9.13e-08
ENSG00000183668.18	PSG9	0.93943	4.45267	6.76e-05	0.00285		ENSG00000181381.14	DDX60L	-2.68336	2.9227	1.33e-08	3.11e-07		ENSG00000272031.3	ANKRD34A	1.86829	3.50574	1.41e-08	3.09e-07		ENSG00000167644.12	C19orf33	2.96406	3.16387	3.69e-09	9.34e-08
ENSG00000115884.11	SDC1	0.535142	6.68594	6.86e-05	0.00288		ENSG00000102349.18	KLF8	-0.803636	6.33182	1.39e-08	3.22e-07		ENSG00000120162.10	MOB3B	-2.11283	2.91806	1.42e-08	3.1e-07		ENSG00000101144.13	BMP7	-5.09531	1.9456	4.06e-09	1.01e-07
ENSG00000103187.8	COTL1	0.685678	6.47699	6.96e-05	0.00289		ENSG00000014138.9	POLA2	0.676987	6.84894	1.4e-08	3.24e-07		ENSG00000125730.17	C3	-2.42972	2.84685	1.45e-08	3.14e-07		ENSG00000196136.18	SERPINA3	-4.0643	1.88475	4.65e-09	1.13e-07
ENSG00000106785.15	TRIM14	-0.645867	5.75751	7.26e-05	0.00295		ENSG00000282851.2	BISPR	-1.42993	4.04935	1.54e-08	3.49e-07		ENSG00000134321.12	RSAD2	-3.1125	2.27967	1.75e-08	3.67e-07		ENSG00000133321.11	PLAAT4	-1.64969	3.92806	5.46e-09	1.3e-07
ENSG00000148344.11	PTGES	0.615383	6.93438	7.19e-05	0.00295		ENSG00000184564.11	SLITRK6	-2.36018	3.0488	1.55e-08	3.51e-07		ENSG00000067066.17	SP100	-1.2898	4.45467	1.8e-08	3.77e-07		ENSG00000152782.16	PANK1	1.33814	4.56142	6.01e-09	1.41e-07
ENSG00000203709.12	MIR29B2CHG	-1.21532	4.62849	7.23e-05	0.00295		ENSG00000140853.16	NLRC5	-2.12215	3.42912	1.68e-08	3.77e-07		ENSG00000133106.15	EPSTI1	-3.21367	2.36947	1.88e-08	3.92e-07		ENSG00000076356.7	PLXNA2	-3.40504	2.39854	7.31e-09	1.66e-07
ENSG00000204264.12	PSMB8	-0.992144	5.74891	7.12e-05	0.00295		ENSG00000106785.15	TRIM14	-0.84619	5.66336	1.7e-08	3.79e-07		ENSG00000113657.13	DPYSL3	-2.36715	2.99857	2.06e-08	4.26e-07		ENSG00000233822.4	H2BC15	3.10902	2.64006	7.68e-09	1.72e-07
ENSG00000108010.12	GLRX3	0.627745	6.51607	7.5e-05	0.00302		ENSG00000178467.18	P4HTM	-0.751269	5.92365	1.71e-08	3.8e-07		ENSG00000137752.24	CASP1	-4.76144	1.24988	2.18e-08	4.47e-07		ENSG00000125430.9	HS3ST3B1	-1.64758	3.64943	8.34e-09	1.85e-07
ENSG00000108829.10	LRRC59	0.586611	9.17769	7.65e-05	0.00306		ENSG00000163430.12	FSTL1	-0.612983	6.81064	1.81e-08	3.92e-07		ENSG00000129159.9	KCNC1	-2.2534	2.71593	2.23e-08	4.56e-07		ENSG00000243649.9	CFB	-3.18959	2.30921	8.47e-09	1.87e-07
ENSG00000167680.17	SEMA6B	-1.03259	4.37946	7.71e-05	0.00307		ENSG00000267002.4	AC060780.1	-1.24817	5.20594	1.83e-08	3.95e-07		ENSG00000185818.8	NAT8L	-2.04232	3.45361	2.28e-08	4.64e-07		ENSG00000158445.10	KCNB1	-2.25313	2.99273	9.33e-09	2.04e-07
ENSG00000116649.10	SRM	0.777123	6.21471	7.79e-05	0.00309		ENSG00000148344.11	PTGES	0.576053	6.89504	2.02e-08	4.3e-07		ENSG00000160712.13	IL6R	-1.52347	3.71007	2.34e-08	4.73e-07		ENSG00000168461.13	RAB31	-1.47241	4.06129	9.44e-09	2.06e-07
ENSG00000106080.11	FKBP14	-0.615326	6.11484	7.93e-05	0.00313		ENSG00000157224.16	CLDN12	-0.759129	6.10553	2.13e-08	4.52e-07		ENSG00000148488.17	ST8SIA6	1.29376	4.40801	2.44e-08	4.86e-07		ENSG00000196782.12	MAML3	1.87084	3.67475	1.04e-08	2.24e-07
ENSG00000164308.17	ERAP2	-0.881129	4.42562	8.22e-05	0.00323		ENSG00000104381.14	GDAP1	0.939407	5.46955	2.27e-08	4.73e-07		ENSG00000171621.14	SPSB1	-2.04966	3.07543	2.45e-08	4.87e-07		ENSG00000134326.11	CMPK2	-4.09957	1.7008	1.09e-08	2.33e-07
ENSG00000198496.12	NBR2	-1.09805	4.30943	8.33e-05	0.00324		ENSG00000089820.16	ARHGAP4	-0.736988	6.01762	2.35e-08	4.87e-07		ENSG00000184979.10	USP18	-1.26163	4.26394	2.5e-08	4.94e-07		ENSG00000160180.15	TFF3	1.19953	4.48029	1.14e-08	2.43e-07
ENSG00000184979.10	USP18	-1.00202	4.09449	8.41e-05	0.00325		ENSG00000164287.13	CDC20B	-2.32765	3.0537	2.58e-08	5.25e-07		ENSG00000126561.17	STAT5A	-2.19315	2.80592	2.67e-08	5.19e-07		ENSG00000139547.7	RDH16	-3.21091	2.14393	1.48e-08	3.06e-07
ENSG00000152669.9	CCNO	-0.99456	6.05546	8.65e-05	0.00328		ENSG00000174371.17	EXO1	0.67677	6.13226	2.67e-08	5.38e-07		ENSG00000172530.20	BANP	1.20832	4.24759	3.18e-08	6.07e-07		ENSG00000133302.13	SLF1	1.15651	4.867	1.67e-08	3.4e-07
ENSG00000178307.10	TMEM11	0.726235	5.6168	8.61e-05	0.00328		ENSG00000198496.12	NBR2	-1.37319	4.20827	2.67e-08	5.38e-07		ENSG00000116396.15	KCNC4	-1.49025	3.64551	3.56e-08	6.56e-07		ENSG00000167034.10	NKX3-1	-1.8945	3.7358	1.75e-08	3.54e-07
ENSG00000204642.14	HLA-F	-1.44255	3.51956	8.57e-05	0.00328		ENSG00000092445.12	TYRO3	0.707102	6.00953	2.96e-08	5.8e-07		ENSG00000196954.14	CASP4	-1.19127	4.01105	3.56e-08	6.56e-07		ENSG00000285953.1	AC000120.3	8.03139	1.84604	1.81e-08	3.65e-07
ENSG00000122729.19	ACO1	0.63264	6.06727	9.07e-05	0.00337		ENSG00000115267.8	IFIH1	-0.994857	5.47431	3.2e-08	6.21e-07		ENSG00000259768.6	AC004943.2	1.10994	4.4734	3.54e-08	6.56e-07		ENSG00000272031.3	ANKRD34A	1.87731	3.45608	1.88e-08	3.75e-07
ENSG00000134333.14	LDHA	0.61013	9.79364	9.08e-05	0.00337		ENSG00000138430.16	OLA1	0.520188	7.20229	3.38e-08	6.47e-07		ENSG00000134668.12	SPOCD1	1.264	4.27753	3.81e-08	7e-07		ENSG00000008517.18	IL32	-3.84097	2.05901	1.94e-08	3.86e-07
ENSG00000138430.16	OLA1	0.613824	7.27428	9.27e-05	0.00337		ENSG00000142156.15	COL6A1	-1.4066	3.87288	3.4e-08	6.47e-07		ENSG00000107738.20	VSIR	-4.74697	1.57029	4.17e-08	7.56e-07		ENSG00000259768.6	AC004943.2	1.1584	4.47766	2.13e-08	4.17e-07
ENSG00000168028.14	RPSA	0.516359	10.7029	9.2e-05	0.00337		ENSG00000115112.8	TFCP2L1	-1.12419	4.50837	3.46e-08	6.52e-07		ENSG00000184012.13	TMPRSS2	-1.08055	4.31121	4.42e-08	7.98e-07		ENSG00000169059.12	VCX3A	-2.2117	2.96414	2.2e-08	4.3e-07
ENSG00000174371.17	EXO1	0.529396	6.06018	9.17e-05	0.00337		ENSG00000053372.5	MRTO4	0.789968	6.38065	3.54e-08	6.6e-07		ENSG00000228672.4	PROB1	1.71554	3.70461	4.43e-08	7.99e-07		ENSG00000132274.16	TRIM22	-5.36853	1.74271	2.31e-08	4.47e-07
ENSG00000178467.18	P4HTM	-0.691408	5.96502	9.09e-05	0.00337		ENSG00000132793.12	LPIN3	-0.960781	5.23354	3.54e-08	6.6e-07		ENSG00000196136.18	SERPINA3	-3.18325	1.80812	5.18e-08	9.26e-07		ENSG00000126561.17	STAT5A	-2.32038	2.89245	2.44e-08	4.66e-07
ENSG00000164045.12	CDC25A	0.72954	5.69098	9.35e-05	0.00338		ENSG00000165959.12	CLMN	-0.500775	7.11008	3.53e-08	6.6e-07		ENSG00000076356.7	PLXNA2	-2.62333	2.35986	5.61e-08	9.93e-07		ENSG00000184979.10	USP18	-1.24069	4.33617	2.56e-08	4.87e-07
ENSG00000067066.17	SP100	-1.03423	4.32474	0.000103	0.0036		ENSG00000265690.7	AC074143.1	-3.2418	2.2352	3.54e-08	6.6e-07		ENSG00000133302.13	SLF1	1.11482	4.86589	5.77e-08	1.01e-06		ENSG00000125848.10	FLRT3	-2.19664	2.95235	2.73e-08	5.13e-07
ENSG00000101444.13	AHCY	0.508666	9.48093	0.000103	0.0036		ENSG00000161981.11	SNRNP25	0.718713	6.08641	3.57e-08	6.63e-07		ENSG00000158445.10	KCNB1	-2.09902	2.91308	6.03e-08	1.05e-06		ENSG00000118503.15	TNFAIP3	-2.10482	3.4336	2.89e-08	5.37e-07
ENSG00000170684.9	ZNF296	1.13795	3.81309	0.000105	0.00361		ENSG00000139438.6	FAM222A	1.29163	4.33581	3.9e-08	7.13e-07		ENSG00000204642.14	HLA-F	-1.61848	3.47001	6.04e-08	1.05e-06		ENSG00000169851.15	PCDH7	-1.95	3.11315	3.04e-08	5.59e-07
ENSG00000185008.17	ROBO2	-0.774857	5.61172	0.000105	0.00361		ENSG00000132635.17	PCED1A	-0.762545	5.7482	4.25e-08	7.64e-07		ENSG00000129951.19	PLPPR3	-1.17978	4.05097	7.03e-08	1.19e-06		ENSG00000119681.12	LTBP2	-1.14579	4.49725	3.2e-08	5.87e-07
ENSG00000143365.19	RORC	-0.716016	5.59743	0.000108	0.00369		ENSG00000255794.9	RMST	-1.86673	3.36076	4.44e-08	7.89e-07		ENSG00000165288.11	BRWD3	1.09532	4.76703	7.06e-08	1.19e-06		ENSG00000105976.16	MET	-3.59384	2.54637	3.36e-08	6.11e-07
ENSG00000164331.10	ANKRA2	-0.882022	4.36851	0.000114	0.0038		ENSG00000189058.9	APOD	-1.17749	4.30453	4.55e-08	8.04e-07		ENSG00000101144.13	BMP7	-3.76073	1.8547	7.34e-08	1.23e-06		ENSG00000228672.4	PROB1	1.6039	3.58135	3.47e-08	6.29e-07
ENSG00000122034.17	GTF3A	0.565343	6.6745	0.000119	0.00389		ENSG00000188959.9	C9orf152	0.753759	5.97864	4.89e-08	8.48e-07		ENSG00000151632.17	AKR1C2	-4.32236	1.45582	7.46e-08	1.25e-06		ENSG00000198879.12	SFMBT2	-1.77592	3.45432	3.66e-08	6.59e-07
ENSG00000135763.10	URB2	0.518348	6.58304	0.000119	0.00389		ENSG00000206573.9	THUMPD3-AS1	-0.854326	5.75978	5.2e-08	8.9e-07		ENSG00000152782.16	PANK1	1.1696	4.4735	7.57e-08	1.26e-06		ENSG00000165288.11	BRWD3	1.17258	4.79457	3.71e-08	6.65e-07
ENSG00000105479.16	CCDC114	-2.07202	2.0893	0.000122	0.00391		ENSG00000197565.16	COL4A6	-1.12539	4.72545	5.73e-08	9.7e-07		ENSG00000147251.15	DOCK11	1.34079	3.79292	7.61e-08	1.27e-06		ENSG00000179546.4	HTR1D	-3.83279	1.70088	4.19e-08	7.34e-07
ENSG00000145824.13	CXCL14	-1.60166	2.63709	0.000121	0.00391		ENSG00000135114.12	OASL	-1.59903	3.55166	6.89e-08	1.14e-06		ENSG00000166289.6	PLEKHF1	-1.15979	3.97754	7.66e-08	1.27e-06		ENSG00000198944.6	SOWAHA	1.23144	4.39715	4.37e-08	7.6e-07
ENSG00000103018.17	CYB5B	0.593018	7.37422	0.000125	0.00395		ENSG00000171617.14	ENC1	-0.771392	5.74207	7.43e-08	1.21e-06		ENSG00000189058.9	APOD	-1.27029	3.90084	8.54e-08	1.4e-06		ENSG00000129521.15	EGLN3	-2.29569	2.71541	4.74e-08	8.14e-07
ENSG00000179344.16	HLA-DQB1	-1.18265	3.50185	0.000124	0.00395		ENSG00000133710.16	SPINK5	-1.43375	3.78573	7.61e-08	1.24e-06		ENSG00000181634.8	TNFSF15	-2.13654	2.65179	9.14e-08	1.48e-06		ENSG00000169122.11	FAM110B	-1.47022	3.8528	5.07e-08	8.6e-07
ENSG00000157259.8	GATAD1	-0.651081	5.77181	0.000126	0.00396		ENSG00000107175.12	CREB3	0.600044	6.41544	7.91e-08	1.28e-06		ENSG00000149599.15	DUSP15	-2.85714	2.01296	9.36e-08	1.51e-06		ENSG00000188613.7	NANOS1	-1.35244	4.0048	5.13e-08	8.67e-07
ENSG00000196268.12	ZNF493	-1.24654	4.39373	0.000126	0.00397		ENSG00000185697.16	MYBL1	-0.613622	7.43389	8.4e-08	1.34e-06		ENSG00000175318.12	GRAMD2A	-1.48335	3.75366	9.6e-08	1.54e-06		ENSG00000185818.8	NAT8L	-1.9104	3.57968	5.28e-08	8.87e-07
ENSG00000188153.14	COL4A5	-0.688716	6.43778	0.000129	0.004		ENSG00000179403.12	VWA1	0.547483	7.23627	8.65e-08	1.38e-06		ENSG00000196782.12	MAML3	1.73681	3.62216	1.17e-07	1.83e-06		ENSG00000137752.24	CASP1	-4.47463	1.423	5.48e-08	9.11e-07
ENSG00000224877.4	NDUFAF8	0.598422	6.63118	0.000129	0.004		ENSG00000144635.9	DYNC1LI1	0.518633	7.13765	8.91e-08	1.41e-06		ENSG00000076864.19	RAP1GAP	1.52273	3.51176	1.25e-07	1.91e-06		ENSG00000151632.17	AKR1C2	-3.76515	1.6433	6.18e-08	1e-06
ENSG00000259459.6	LINC02568	-0.908819	3.84973	0.000129	0.004		ENSG00000178761.15	FAM219B	-0.630728	6.25875	8.9e-08	1.41e-06		ENSG00000110446.11	SLC15A3	-1.68404	3.15945	1.25e-07	1.91e-06		ENSG00000005108.16	THSD7A	-2.46948	3.10966	6.23e-08	1.01e-06
ENSG00000009950.16	MLXIPL	-0.968469	4.41475	0.000134	0.00407		ENSG00000106080.11	FKBP14	-0.6459	6.08411	9.22e-08	1.45e-06		ENSG00000147689.16	FAM83A	-3.09602	1.8978	1.27e-07	1.93e-06		ENSG00000181035.14	SLC25A42	1.36251	3.77064	6.45e-08	1.03e-06
ENSG00000081870.12	HSPB11	0.721151	5.90431	0.000141	0.0042		ENSG00000081870.12	HSPB11	0.771717	5.91833	1e-07	1.55e-06		ENSG00000169059.12	VCX3A	-1.9963	2.90166	1.28e-07	1.95e-06		ENSG00000260903.3	XKR7	-2.75561	2.19424	7.09e-08	1.12e-06
ENSG00000175643.10	RMI2	0.542642	6.54438	0.000141	0.0042		ENSG00000108578.15	BLMH	0.659949	6.05234	9.94e-08	1.55e-06		ENSG00000204970.10	PCDHA1	-1.08822	4.25664	1.29e-07	1.95e-06		ENSG00000184012.13	TMPRSS2	-1.14813	4.34881	7.39e-08	1.15e-06
ENSG00000133943.21	DGLUCY	-0.743653	6.20769	0.000145	0.00425		ENSG00000115902.11	SLC1A4	0.635265	6.38051	1.07e-07	1.63e-06		ENSG00000115221.12	ITGB6	-1.8053	3.0947	1.4e-07	2.1e-06		ENSG00000196139.14	AKR1C3	-3.05185	1.90916	7.85e-08	1.21e-06
ENSG00000175768.13	TOMM5	0.579687	6.27972	0.000145	0.00425		ENSG00000117411.17	B4GALT2	0.651987	6.45121	1.12e-07	1.68e-06		ENSG00000132274.16	TRIM22	-4.24217	1.62394	1.79e-07	2.6e-06		ENSG00000271503.6	CCL5	-2.943	2.18417	8.2e-08	1.26e-06
ENSG00000130813.18	SHFL	-1.67433	2.89106	0.000154	0.00442		ENSG00000112186.12	CAP2	0.548242	6.57185	1.21e-07	1.78e-06		ENSG00000074590.13	NUAK1	-1.34354	3.59766	1.84e-07	2.66e-06		ENSG00000254087.8	LYN	-1.24267	3.97887	8.32e-08	1.27e-06
ENSG00000155792.10	DEPTOR	-0.617547	5.56494	0.000155	0.00444		ENSG00000182636.8	NDN	0.827456	5.70775	1.2e-07	1.78e-06		ENSG00000196139.14	AKR1C3	-3.3679	1.73663	2.07e-07	2.94e-06		ENSG00000117009.12	KMO	-1.12875	4.42216	8.47e-08	1.29e-06
ENSG00000179912.20	R3HDM2	-0.716819	6.40028	0.000157	0.00446		ENSG00000067066.17	SP100	-1.21008	4.24856	1.24e-07	1.83e-06		ENSG00000233822.4	H2BC15	2.82985	2.47956	2.07e-07	2.94e-06		ENSG00000166289.6	PLEKHF1	-1.2171	4.02436	8.78e-08	1.33e-06
ENSG00000166226.13	CCT2	0.508098	9.06682	0.000159	0.0045		ENSG00000157259.8	GATAD1	-0.744872	5.7171	1.44e-07	2.06e-06		ENSG00000136717.15	BIN1	-2.47664	2.72215	2.19e-07	3.1e-06		ENSG00000229544.9	NKX1-2	-2.30952	2.56143	9.48e-08	1.41e-06
ENSG00000089820.16	ARHGAP4	-0.879332	5.98508	0.000162	0.00452		ENSG00000113231.14	PDE8B	-1.79906	3.18501	1.62e-07	2.27e-06		ENSG00000105976.16	MET	-2.50682	2.5454	2.38e-07	3.35e-06		ENSG00000172548.14	NIPAL4	-3.41299	1.84718	9.7e-08	1.44e-06
ENSG00000101098.13	RIMS4	-0.783515	5.31508	0.000162	0.00452		ENSG00000147536.12	GINS4	0.557405	6.53277	1.75e-07	2.42e-06		ENSG00000125848.10	FLRT3	-1.93552	2.90143	2.42e-07	3.41e-06		ENSG00000182179.13	UBA7	-2.88368	2.06981	9.79e-08	1.45e-06
ENSG00000135046.14	ANXA1	-1.80116	2.76141	0.000162	0.00452		ENSG00000285600.1	AC023593.1	0.653919	5.99483	2.16e-07	2.94e-06		ENSG00000125430.9	HS3ST3B1	-1.19393	3.70774	2.45e-07	3.44e-06		ENSG00000067066.17	SP100	-1.06617	4.59077	1.01e-07	1.47e-06
ENSG00000004864.14	SLC25A13	0.547507	6.29562	0.000163	0.00454		ENSG00000105707.14	HPN	-0.760248	6.05766	2.16e-07	2.95e-06		ENSG00000198879.12	SFMBT2	-1.42589	3.46445	2.47e-07	3.46e-06		ENSG00000116396.15	KCNC4	-1.5749	3.70249	1e-07	1.47e-06
ENSG00000132635.17	PCED1A	-0.837635	5.73953	0.000168	0.0046		ENSG00000198315.11	ZKSCAN8	-0.858534	5.71444	2.41e-07	3.21e-06		ENSG00000104856.14	RELB	-1.4532	3.27221	2.51e-07	3.49e-06		ENSG00000120162.10	MOB3B	-1.81419	3.08663	1.03e-07	1.5e-06
ENSG00000103479.16	RBL2	-0.564678	7.28372	0.000171	0.00464		ENSG00000114631.11	PODXL2	0.762737	5.9684	2.48e-07	3.28e-06		ENSG00000122786.20	CALD1	-1.07608	4.31325	2.71e-07	3.73e-06		ENSG00000153292.16	ADGRF1	-2.82713	2.17425	1.05e-07	1.53e-06
ENSG00000250138.4	AC139495.2	-2.08587	1.98625	0.000177	0.00469		ENSG00000224877.4	NDUFAF8	0.618912	6.62758	2.67e-07	3.49e-06		ENSG00000111052.7	LIN7A	-1.63028	3.21279	2.87e-07	3.9e-06		ENSG00000131016.17	AKAP12	1.30539	3.81377	1.3e-07	1.86e-06
ENSG00000042062.13	RIPOR3	1.78236	5.98707	0.000182	0.00472		ENSG00000203709.12	MIR29B2CHG	-1.04224	4.66263	2.76e-07	3.55e-06		ENSG00000119681.12	LTBP2	-1.12469	4.44391	3.57e-07	4.73e-06		ENSG00000175318.12	GRAMD2A	-1.50835	3.82487	1.42e-07	2e-06
ENSG00000164440.15	TXLNB	-2.35818	2.04742	0.000186	0.00472		ENSG00000009950.16	MLXIPL	-1.15742	4.33531	2.96e-07	3.75e-06		ENSG00000166845.15	C18orf54	1.18238	4.09479	3.67e-07	4.84e-06		ENSG00000279196.1	AC135048.4	2.02563	2.81062	1.46e-07	2.05e-06
ENSG00000182871.16	COL18A1	-0.854808	5.36339	0.000185	0.00472		ENSG00000114529.13	C3orf52	-0.7536	5.45872	3e-07	3.79e-06		ENSG00000254087.8	LYN	-1.02766	3.9886	3.96e-07	5.17e-06		ENSG00000125730.17	C3	-2.56736	2.94104	1.63e-07	2.26e-06
ENSG00000220205.9	VAMP2	-0.662199	6.21358	0.000179	0.00472		ENSG00000220205.9	VAMP2	-0.576169	6.22834	3.08e-07	3.88e-06		ENSG00000260903.3	XKR7	-2.78021	2.06175	4.01e-07	5.21e-06		ENSG00000148488.17	ST8SIA6	1.2832	4.3642	1.65e-07	2.28e-06
ENSG00000104365.16	IKBKB	-0.592307	6.79833	0.00019	0.00477		ENSG00000185008.17	ROBO2	-0.801533	5.58322	3.6e-07	4.37e-06		ENSG00000116667.15	C1orf21	-2.24627	2.45074	4.03e-07	5.23e-06		ENSG00000143333.7	RGS16	-2.04751	2.74294	1.9e-07	2.57e-06
ENSG00000160305.18	DIP2A	-0.553153	6.59927	0.000192	0.00477		ENSG00000115884.11	SDC1	0.614393	6.71848	3.99e-07	4.77e-06		ENSG00000131711.15	MAP1B	-2.38827	2.09022	4.42e-07	5.64e-06		ENSG00000172530.20	BANP	1.14604	4.17292	1.9e-07	2.57e-06
ENSG00000230937.12	MIR205HG	-1.24577	3.32373	0.000191	0.00477		ENSG00000004864.14	SLC25A13	0.54517	6.27815	4.92e-07	5.68e-06		ENSG00000010030.14	ETV7	-2.33476	2.13699	4.67e-07	5.92e-06		ENSG00000172159.16	FRMD3	-1.20665	4.29611	1.93e-07	2.6e-06
ENSG00000108578.15	BLMH	0.50991	5.97925	0.000193	0.00478		ENSG00000283633.1	AP000547.3	0.994427	4.44806	5.37e-07	6.09e-06		ENSG00000197872.11	CYRIA	-2.26113	2.73971	4.69e-07	5.94e-06		ENSG00000204970.10	PCDHA1	-1.22304	4.27359	2.07e-07	2.75e-06
ENSG00000184619.8	KRBA2	-0.917487	4.36848	0.000197	0.00479		ENSG00000261488.1	TBILA	-1.60539	3.33821	5.41e-07	6.12e-06		ENSG00000168280.18	KIF5C	-2.36148	2.4144	5.28e-07	6.57e-06		ENSG00000171621.14	SPSB1	-2.18514	3.15388	2.08e-07	2.76e-06
ENSG00000235706.8	DICER1-AS1	-1.72569	2.84811	0.000196	0.00479		ENSG00000182871.16	COL18A1	-0.746804	5.38358	5.58e-07	6.27e-06		ENSG00000140479.18	PCSK6	-1.63251	3.18173	5.41e-07	6.69e-06		ENSG00000140479.18	PCSK6	-1.67367	3.2593	2.11e-07	2.79e-06
ENSG00000158258.16	CLSTN2	-0.515918	6.54444	0.000201	0.00483		ENSG00000122729.19	ACO1	0.618047	6.041	6.57e-07	7.22e-06		ENSG00000154319.16	FAM167A	-1.89175	2.91168	5.62e-07	6.91e-06		ENSG00000168280.18	KIF5C	-2.23475	2.55413	2.27e-07	2.97e-06
ENSG00000260563.3	AC132872.1	-1.82119	2.42979	0.000204	0.00483		ENSG00000183668.18	PSG9	0.985164	4.46639	6.62e-07	7.26e-06		ENSG00000132109.10	TRIM21	-1.09281	4.20195	5.8e-07	7.07e-06		ENSG00000150556.17	LYPD6B	-1.73907	3.03165	2.34e-07	3.05e-06
ENSG00000105707.14	HPN	-0.621054	6.12848	0.000213	0.0049		ENSG00000149090.12	PAMR1	-2.01664	2.64213	7.01e-07	7.61e-06		ENSG00000181035.14	SLC25A42	1.1842	3.67797	6.04e-07	7.29e-06		ENSG00000154319.16	FAM167A	-1.97626	2.99286	2.34e-07	3.05e-06
ENSG00000161981.11	SNRNP25	0.525145	5.98508	0.000211	0.0049		ENSG00000175643.10	RMI2	0.511786	6.51024	7.11e-07	7.7e-06		ENSG00000153292.16	ADGRF1	-2.94568	2.02332	6.35e-07	7.6e-06		ENSG00000074590.13	NUAK1	-1.50529	3.62465	2.38e-07	3.09e-06
ENSG00000178761.15	FAM219B	-0.583144	6.29655	0.000215	0.00493		ENSG00000006025.12	OSBPL7	-1.20046	3.77507	7.65e-07	8.16e-06		ENSG00000168461.13	RAB31	-1.05811	4.12654	6.42e-07	7.66e-06		ENSG00000111052.7	LIN7A	-1.66296	3.29215	2.41e-07	3.11e-06
ENSG00000182636.8	NDN	0.712471	5.65035	0.000217	0.00496		ENSG00000135046.14	ANXA1	-1.86254	2.72787	7.65e-07	8.16e-06		ENSG00000183484.12	GPR132	1.47602	3.35402	6.5e-07	7.72e-06		ENSG00000128591.16	FLNC	-2.42717	2.46581	2.57e-07	3.29e-06
ENSG00000265690.7	AC074143.1	-1.9113	2.43898	0.000222	0.00504		ENSG00000182179.13	UBA7	-3.08089	1.76203	7.99e-07	8.48e-06		ENSG00000166033.13	HTRA1	-1.79776	2.73245	6.52e-07	7.74e-06		ENSG00000205363.6	INSYN1	-1.66824	3.09195	2.75e-07	3.48e-06
ENSG00000226232.8	NPIPB14P	-1.95416	1.95883	0.000224	0.00505		ENSG00000143365.19	RORC	-0.724971	5.57512	8.53e-07	8.92e-06		ENSG00000169851.15	PCDH7	-1.45789	3.14833	6.62e-07	7.81e-06		ENSG00000147689.16	FAM83A	-2.78861	2.06977	2.97e-07	3.73e-06
ENSG00000092445.12	TYRO3	0.597358	5.95872	0.000226	0.00507		ENSG00000185507.21	IRF7	-1.34659	3.97167	9.46e-07	9.74e-06		ENSG00000271503.6	CCL5	-2.50487	2.11847	6.69e-07	7.85e-06		ENSG00000196954.14	CASP4	-1.08821	4.10902	3.36e-07	4.09e-06
ENSG00000138380.18	CARF	-1.19058	3.32228	0.000227	0.00507		ENSG00000166415.15	WDR72	-0.688817	5.36415	1.03e-06	1.04e-05		ENSG00000179344.16	HLA-DQB1	-1.14295	3.58675	7.82e-07	9.03e-06		ENSG00000160712.13	IL6R	-1.18574	3.88659	3.37e-07	4.1e-06
ENSG00000169689.15	CENPX	0.515007	7.52113	0.000228	0.00507		ENSG00000039560.14	RAI14	0.657462	5.87109	1.07e-06	1.07e-05		ENSG00000054598.9	FOXC1	-1.05325	3.84953	8.51e-07	9.76e-06		ENSG00000122786.20	CALD1	-1.25446	4.31585	3.53e-07	4.27e-06
ENSG00000251350.2	LINC02475	-1.05241	3.57882	0.000229	0.00507		ENSG00000050438.17	SLC4A8	-0.939246	4.41077	1.11e-06	1.11e-05		ENSG00000198053.12	SIRPA	-1.1133	3.72257	8.65e-07	9.89e-06		ENSG00000149599.15	DUSP15	-2.37006	2.21398	3.53e-07	4.27e-06
ENSG00000266642.2	AC024267.6	0.633777	5.60687	0.000231	0.00507		ENSG00000138380.18	CARF	-1.54579	3.20547	1.12e-06	1.11e-05		ENSG00000182179.13	UBA7	-2.85368	1.94053	9.37e-07	1.06e-05		ENSG00000268996.3	MAN1B1-DT	-1.37778	3.64099	3.66e-07	4.35e-06
ENSG00000205593.12	DENND6B	-0.96109	3.67461	0.000245	0.00529		ENSG00000105011.9	ASF1B	0.581563	6.16496	1.16e-06	1.14e-05		ENSG00000122861.16	PLAU	-4.22879	1.39585	9.71e-07	1.09e-05		ENSG00000147251.15	DOCK11	1.2725	3.70916	3.83e-07	4.52e-06
ENSG00000286140.1	DERPC	1.24337	5.13551	0.000254	0.00541		ENSG00000184619.8	KRBA2	-1.00259	4.32027	1.15e-06	1.14e-05		ENSG00000120647.10	CCDC77	1.16161	4.28156	9.99e-07	1.12e-05		ENSG00000137285.10	TUBB2B	-3.00865	1.65786	4.1e-07	4.81e-06
ENSG00000119681.12	LTBP2	-0.846274	4.5527	0.000263	0.00555		ENSG00000206503.13	HLA-A	-0.894173	5.21723	1.15e-06	1.14e-05		ENSG00000268996.3	MAN1B1-DT	-1.31927	3.58253	1.01e-06	1.13e-05		ENSG00000183484.12	GPR132	1.59497	3.40802	4.12e-07	4.83e-06
ENSG00000203880.12	PCMTD2	-0.522431	5.89305	0.000263	0.00555		ENSG00000101391.21	CDK5RAP1	0.562302	6.43619	1.17e-06	1.15e-05		ENSG00000129521.15	EGLN3	-1.83204	2.70777	1.03e-06	1.14e-05		ENSG00000110446.11	SLC15A3	-1.5026	3.2961	4.2e-07	4.9e-06
ENSG00000087301.9	TXNDC16	-0.568133	5.62548	0.000265	0.00558		ENSG00000154102.11	C16orf74	0.664173	5.71888	1.28e-06	1.25e-05		ENSG00000160180.15	TFF3	1.008	4.37047	1.29e-06	1.38e-05		ENSG00000115221.12	ITGB6	-1.69357	3.2155	4.44e-07	5.16e-06
ENSG00000117411.17	B4GALT2	0.554942	6.40769	0.00027	0.00561		ENSG00000129473.11	BCL2L2	-0.704879	6.12099	1.33e-06	1.27e-05		ENSG00000145824.13	CXCL14	-2.24914	2.48744	1.33e-06	1.41e-05		ENSG00000189058.9	APOD	-1.16149	4.00384	5.06e-07	5.78e-06
ENSG00000137814.12	HAUS2	0.543648	6.00331	0.000271	0.00561		ENSG00000168077.14	SCARA3	0.719948	5.54097	1.43e-06	1.35e-05		ENSG00000169122.11	FAM110B	-1.12123	3.89346	1.32e-06	1.41e-05		ENSG00000118777.12	ABCG2	-2.50349	2.00299	5.25e-07	5.99e-06
ENSG00000244754.9	N4BP2L2	-0.619553	6.76069	0.000277	0.0057		ENSG00000122034.17	GTF3A	0.531645	6.63892	1.44e-06	1.36e-05		ENSG00000197496.6	SLC2A10	1.86621	2.89499	1.45e-06	1.51e-05		ENSG00000140798.16	ABCC12	2.13802	2.53456	5.44e-07	6.15e-06
ENSG00000168209.5	DDIT4	-0.546204	5.78352	0.000279	0.00572		ENSG00000203880.12	PCMTD2	-0.622412	5.8345	1.49e-06	1.4e-05		ENSG00000230873.9	STMND1	2.70958	2.24571	1.46e-06	1.53e-05		ENSG00000179344.16	HLA-DQB1	-1.24903	3.61955	5.75e-07	6.42e-06
ENSG00000115902.11	SLC1A4	0.580967	6.3628	0.000284	0.00576		ENSG00000204264.12	PSMB8	-0.767652	5.81118	1.54e-06	1.44e-05		ENSG00000163975.12	MELTF	-1.1496	3.73403	1.49e-06	1.55e-05		ENSG00000154198.14	CYP4Z2P	-1.63919	3.11308	5.83e-07	6.5e-06
ENSG00000110455.14	ACCS	-1.11863	4.81877	0.000292	0.00581		ENSG00000260563.3	AC132872.1	-2.1274	2.35106	1.58e-06	1.45e-05		ENSG00000130653.16	PNPLA7	1.25442	3.4532	1.52e-06	1.58e-05		ENSG00000184988.8	TMEM106A	1.14826	3.9744	5.87e-07	6.54e-06
ENSG00000183036.11	PCP4	1.11497	3.51024	0.000293	0.00581		ENSG00000130813.18	SHFL	-1.7529	2.85293	1.6e-06	1.46e-05		ENSG00000172159.16	FRMD3	-1.08403	4.27619	1.53e-06	1.58e-05		ENSG00000054598.9	FOXC1	-1.15467	3.87746	6.26e-07	6.91e-06
ENSG00000259865.1	AL390728.6	-1.18892	3.0902	0.000293	0.00581		ENSG00000175768.13	TOMM5	0.559933	6.25164	1.6e-06	1.46e-05		ENSG00000102962.5	CCL22	-3.06065	1.60938	1.61e-06	1.65e-05		ENSG00000102962.5	CCL22	-2.65129	1.79542	6.69e-07	7.31e-06
ENSG00000174456.15	C12orf76	-0.708858	4.50805	0.000296	0.00586		ENSG00000158258.16	CLSTN2	-0.527929	6.52	1.69e-06	1.53e-05		ENSG00000204103.4	MAFB	-1.62321	3.01996	1.71e-06	1.75e-05		ENSG00000122861.16	PLAU	-3.49462	1.59887	7.55e-07	8.11e-06
ENSG00000010318.21	PHF7	-0.924561	3.9847	0.000304	0.00592		ENSG00000225377.6	NRSN2-AS1	-0.848503	4.56588	1.86e-06	1.66e-05		ENSG00000180616.9	SSTR2	-1.24399	3.56611	1.76e-06	1.79e-05		ENSG00000145362.20	ANK2	-1.76053	2.82849	7.53e-07	8.11e-06
ENSG00000114631.11	PODXL2	0.55838	5.86102	0.000307	0.00592		ENSG00000286140.1	DERPC	1.21205	5.10146	1.86e-06	1.66e-05		ENSG00000091622.16	PITPNM3	-1.41904	2.97813	1.89e-06	1.89e-05		ENSG00000129951.19	PLPPR3	-1.08166	4.14631	7.7e-07	8.25e-06
ENSG00000267002.4	AC060780.1	-0.821955	5.36675	0.000308	0.00593		ENSG00000068079.8	IFI35	-0.605096	6.02317	1.87e-06	1.67e-05		ENSG00000160191.18	PDE9A	-2.36958	1.98103	2.02e-06	2e-05		ENSG00000162552.15	WNT4	-1.83021	2.67268	7.81e-07	8.36e-06
ENSG00000186088.16	GSAP	-1.03196	3.98147	0.000317	0.00597		ENSG00000235706.8	DICER1-AS1	-1.90672	2.78866	1.87e-06	1.67e-05		ENSG00000140022.13	STON2	-2.28461	1.971	2.03e-06	2.01e-05		ENSG00000144824.21	PHLDB2	-1.83437	2.94501	8.07e-07	8.55e-06
ENSG00000224051.7	CPTP	0.5766	5.96524	0.000314	0.00597		ENSG00000101098.13	RIMS4	-0.708346	5.323	1.99e-06	1.77e-05		ENSG00000184500.16	PROS1	-1.35089	3.1752	2.06e-06	2.03e-05		ENSG00000168389.18	MFSD2A		-2.12315	33.3	8.56e-06
ENSG00000261488.1	TBILA	-1.102	3.49763	0.000318	0.00597		ENSG00000119681.12	LTBP2	-0.904047	4.51149	2.12e-06	1.85e-05		ENSG00000103184.12	SEC14L5	1.33878	3.28702	2.08e-06	2.04e-05		ENSG00000259527.2	LINC00052	-3.01231	1.65796	8.32e-07	8.76e-06
ENSG00000270605.1	AL353622.1	-1.30464	4.14239	0.000318	0.00597		ENSG00000204262.14	COL5A2	-1.11302	4.07646	2.22e-06	1.93e-05		ENSG00000183888.4	SRARP	2.03288	2.42866	2.12e-06	2.09e-05		ENSG00000130653.16	PNPLA7	1.31338	3.46104	8.58e-07	8.98e-06
ENSG00000050438.17	SLC4A8	-0.763792	4.4921	0.000327	0.00609		ENSG00000230937.12	MIR205HG	-1.54152	3.22443	2.25e-06	1.95e-05		ENSG00000130513.6	GDF15	-1.76938	2.52956	2.15e-06	2.11e-05		ENSG00000197872.11	CYRIA	-2.21742	2.85526	9e-07	9.31e-06
ENSG00000100027.17	YPEL1	-1.47473	2.87369	0.000331	0.00609		ENSG00000160305.18	DIP2A	-0.509195	6.59849	2.4e-06	2.06e-05		ENSG00000118777.12	ABCG2	-2.51698	1.87525	2.17e-06	2.13e-05		ENSG00000198053.12	SIRPA	-1.23308	3.74814	1.01e-06	1.03e-05
ENSG00000105519.18	CAPS	-1.5838	2.53822	0.00033	0.00609		ENSG00000137103.20	TMEM8B	-1.07078	4.16681	2.48e-06	2.12e-05		ENSG00000154198.14	CYP4Z2P	-1.44047	3.08272	2.21e-06	2.15e-05		ENSG00000047597.7	XK	-1.26516	3.50297	1.09e-06	1.11e-05
ENSG00000135473.15	PAN2	-1.0119	5.68201	0.000327	0.00609		ENSG00000204642.14	HLA-F	-1.30807	3.53575	2.73e-06	2.29e-05		ENSG00000182700.5	IGIP	1.50766	3.14423	2.37e-06	2.29e-05		ENSG00000116717.13	GADD45A	-1.52248	3.07617	1.09e-06	1.11e-05
ENSG00000140853.16	NLRC5	-1.07868	3.70331	0.000332	0.00609		ENSG00000274292.1	AC084018.2	-1.95473	2.69126	2.74e-06	2.3e-05		ENSG00000279196.1	AC135048.4	1.75583	2.65522	2.46e-06	2.36e-05		ENSG00000136717.15	BIN1	-1.58089	3.0155	1.1e-06	1.11e-05
ENSG00000255794.9	RMST	-1.23322	3.5394	0.000332	0.00609		ENSG00000065615.14	CYB5R4	1.02713	4.13623	2.85e-06	2.36e-05		ENSG00000047597.7	XK	-1.14024	3.47411	2.5e-06	2.39e-05		ENSG00000181634.8	TNFSF15	-1.69407	2.85362	1.1e-06	1.11e-05
ENSG00000152049.6	KCNE4	-2.02102	1.93949	0.000333	0.0061		ENSG00000173559.14	NABP1	-1.23074	3.90331	3e-06	2.45e-05		ENSG00000189337.17	KAZN	-1.10621	3.56193	2.52e-06	2.4e-05		ENSG00000189337.17	KAZN	-1.41302	3.53479	1.09e-06	1.11e-05
ENSG00000257315.3	ZBED6	-0.781057	6.80035	0.000335	0.0061		ENSG00000251350.2	LINC02475	-1.21459	3.50868	3.07e-06	2.5e-05		ENSG00000154277.13	UCHL1	-1.54024	3.01508	2.59e-06	2.45e-05		ENSG00000170382.12	LRRN2	-1.39705	3.50641	1.14e-06	1.15e-05
ENSG00000166415.15	WDR72	-0.593542	5.42003	0.00034	0.00613		ENSG00000137814.12	HAUS2	0.566909	6.00149	3.54e-06	2.83e-05		ENSG00000162654.9	GBP4	-2.21129	1.91821	2.81e-06	2.63e-05		ENSG00000104856.14	RELB	-1.43794	3.35893	1.17e-06	1.17e-05
ENSG00000109610.6	SOD3	0.536859	5.68356	0.000344	0.00615		ENSG00000279296.1	PRAL	-3.32304	1.69269	3.9e-06	3.07e-05		ENSG00000229544.9	NKX1-2	-1.90418	2.53634	2.81e-06	2.63e-05		ENSG00000211448.13	DIO2	-3.91709	1.55335	1.2e-06	1.19e-05
ENSG00000185697.16	MYBL1	-0.589016	7.46245	0.000345	0.00616		ENSG00000257315.3	ZBED6	-0.667993	6.82527	4.01e-06	3.14e-05		ENSG00000108511.10	HOXB6	-1.94788	2.25178	3.02e-06	2.8e-05		ENSG00000166845.15	C18orf54	1.11665	4.01763	1.31e-06	1.29e-05
ENSG00000178188.14	SH2B1	-0.707947	6.48715	0.000351	0.00626		ENSG00000070495.15	JMJD6	0.562481	6.19565	4.07e-06	3.18e-05		ENSG00000100867.15	DHRS2	-1.6022	2.76193	3.21e-06	2.93e-05		ENSG00000132109.10	TRIM21	-1.09059	4.26233	1.36e-06	1.33e-05
ENSG00000167525.14	PROCA1	-1.54671	3.92755	0.000357	0.00631		ENSG00000087301.9	TXNDC16	-0.599747	5.59424	4.17e-06	3.24e-05		ENSG00000243649.9	CFB	-3.20099	2.16661	3.24e-06	2.95e-05		ENSG00000173705.9	SUSD5	-1.84794	2.62949	1.45e-06	1.41e-05
ENSG00000070495.15	JMJD6	0.516666	6.18464	0.00037	0.00649		ENSG00000122778.10	KIAA1549	0.645049	5.57193	4.49e-06	3.47e-05		ENSG00000196155.13	PLEKHG4	-1.06881	3.72286	3.32e-06	3.01e-05		ENSG00000183888.4	SRARP	2.12007	2.4366	1.52e-06	1.46e-05
ENSG00000189058.9	APOD	-0.754278	4.46706	0.000377	0.00656		ENSG00000117676.14	RPS6KA1	0.579823	6.10989	5.35e-06	4.03e-05		ENSG00000008517.18	IL32	-2.43026	2.08102	3.41e-06	3.07e-05		ENSG00000184500.16	PROS1	-1.37718	3.24417	1.68e-06	1.59e-05
ENSG00000055732.13	MCOLN3	-1.09567	5.25368	0.000379	0.00658		ENSG00000173275.13	ZNF449	-1.0726	3.81229	5.46e-06	4.09e-05		ENSG00000138646.9	HERC5	-1.72497	2.84948	3.45e-06	3.09e-05		ENSG00000230873.9	STMND1	2.60718	2.07737	1.68e-06	1.59e-05
ENSG00000274292.1	AC084018.2	-1.5583	2.80107	0.00038	0.00659		ENSG00000204410.16	MSH5	-0.92569	4.5335	5.46e-06	4.09e-05		ENSG00000139547.7	RDH16	-2.25904	2.15466	3.45e-06	3.09e-05		ENSG00000010030.14	ETV7	-2.08874	2.29935	1.84e-06	1.73e-05
ENSG00000131711.15	MAP1B	-2.13491	2.01208	0.000388	0.00669		ENSG00000259129.6	LINC00648	-1.03235	4.19278	5.87e-06	4.35e-05		ENSG00000179546.4	HTR1D	-2.48646	1.711	3.44e-06	3.09e-05		ENSG00000130701.4	RBBP8NL	1.50142	3.10912	1.96e-06	1.83e-05
ENSG00000244879.8	GABPB1-AS1	-1.46449	5.66754	0.000391	0.0067		ENSG00000224051.7	CPTP	0.622164	5.97436	6.13e-06	4.52e-05		ENSG00000240065.8	PSMB9	-1.59786	3.02014	3.58e-06	3.18e-05		ENSG00000205002.4	AARD	-2.00172	2.65208	2.3e-06	2.09e-05
ENSG00000148832.16	PAOX	0.994419	3.55592	0.000398	0.00678		ENSG00000174456.15	C12orf76	-0.78977	4.4592	6.44e-06	4.71e-05		ENSG00000196935.9	SRGAP1	-1.03375	3.7724	3.68e-06	3.26e-05		ENSG00000165186.12	PTCHD1	-2.36162	2.02518	2.33e-06	2.12e-05
ENSG00000204262.14	COL5A2	-0.841043	4.18769	0.000414	0.00698		ENSG00000145824.13	CXCL14	-1.78476	2.57465	6.46e-06	4.72e-05		ENSG00000211448.13	DIO2	-2.81901	1.51291	3.72e-06	3.28e-05		ENSG00000196935.9	SRGAP1	-1.06551	3.82219	2.63e-06	2.36e-05
ENSG00000114529.13	C3orf52	-0.556437	5.55408	0.000432	0.00719		ENSG00000198056.15	PRIM1	0.513603	6.04089	7.12e-06	5.12e-05		ENSG00000279407.1	AC007191.1	1.34587	3.38015	3.94e-06	3.44e-05		ENSG00000123358.20	NR4A1	1.45836	3.04343	2.66e-06	2.38e-05
ENSG00000137103.20	TMEM8B	-0.84924	4.25922	0.000464	0.00756		ENSG00000226232.8	NPIPB14P	-2.34787	1.86982	7.61e-06	5.41e-05		ENSG00000133710.16	SPINK5	-1.97746	2.29301	4.02e-06	3.51e-05		ENSG00000120647.10	CCDC77	1.06442	4.18172	2.67e-06	2.39e-05
ENSG00000144045.14	DQX1	-1.79547	1.89123	0.000466	0.00757		ENSG00000168209.5	DDIT4	-0.539575	5.76705	8.08e-06	5.67e-05		ENSG00000187889.13	FYB2	-2.14828	1.81804	4.35e-06	3.74e-05		ENSG00000204103.4	MAFB	-1.60181	3.11718	2.77e-06	2.46e-05
ENSG00000204410.16	MSH5	-0.838716	4.58162	0.000469	0.00761		ENSG00000171992.13	SYNPO	-1.15476	3.73242	9.43e-06	6.47e-05		ENSG00000226887.8	ERVMER34-1	-1.04147	3.65552	4.37e-06	3.75e-05		ENSG00000130813.18	SHFL	-2.39681	2.25336	2.86e-06	2.53e-05
ENSG00000178038.17	ALS2CL	-1.37916	4.38102	0.000479	0.00771		ENSG00000183340.7	JRKL	-0.777884	4.51606	1e-05	6.83e-05		ENSG00000162552.15	WNT4	-1.5747	2.64334	4.71e-06	4e-05		ENSG00000082014.17	SMARCD3	-1.40575	3.22915	3.01e-06	2.65e-05
ENSG00000132793.12	LPIN3	-0.876624	5.28327	0.000485	0.00776		ENSG00000266642.2	AC024267.6	0.601681	5.57088	1.01e-05	6.9e-05		ENSG00000100342.21	APOL1	-2.53419	2.09014	4.74e-06	4.02e-05		ENSG00000226887.8	ERVMER34-1	-1.15548	3.68054	3.4e-06	2.94e-05
ENSG00000143387.14	CTSK	-1.15132	3.25757	0.0005	0.00793		ENSG00000155792.10	DEPTOR	-0.559317	5.56958	1.07e-05	7.19e-05		ENSG00000184988.8	TMEM106A	1.00649	3.90318	4.77e-06	4.03e-05		ENSG00000163975.12	MELTF	-1.11825	3.80752	3.72e-06	3.17e-05
ENSG00000167315.18	ACAA2	0.539362	5.59055	0.000505	0.00793		ENSG00000105559.12	PLEKHA4	-1.08373	3.7308	1.13e-05	7.54e-05		ENSG00000164949.8	GEM	-1.28801	3.24976	4.95e-06	4.15e-05		ENSG00000180616.9	SSTR2	-1.11411	3.67644	3.89e-06	3.29e-05
ENSG00000179846.10	NKPD1	-1.66492	2.2355	0.000504	0.00793		ENSG00000179846.10	NKPD1	-2.10406	2.1285	1.58e-05	0.0001		ENSG00000205363.6	INSYN1	-1.2396	3.13371	4.97e-06	4.17e-05		ENSG00000259583.3	AC015712.2	-1.3857	3.18899	3.91e-06	3.3e-05
ENSG00000198056.15	PRIM1	0.522113	6.06352	0.000511	0.00798		ENSG00000143387.14	CTSK	-1.32147	3.18615	1.76e-05	0.000109		ENSG00000115844.11	DLX2	-1.96747	2.22576	5.01e-06	4.2e-05		ENSG00000132688.11	NES	-1.69275	2.51407	4.21e-06	3.52e-05
ENSG00000274750.2	H3C6	-0.940797	3.82841	0.000513	0.00799		ENSG00000010318.21	PHF7	-0.942363	3.95761	1.98e-05	0.00012		ENSG00000116717.13	GADD45A	-1.27256	3.07206	5.71e-06	4.69e-05		ENSG00000261326.4	LINC01355	1.56473	2.85581	4.27e-06	3.56e-05
ENSG00000117676.14	RPS6KA1	0.632974	6.15661	0.000515	0.008		ENSG00000164308.17	ERAP2	-0.719966	4.46513	2.02e-05	0.000122		ENSG00000055813.6	CCDC85A	1.19207	3.54458	5.83e-06	4.76e-05		ENSG00000165474.8	GJB2	-1.80816	2.46567	4.44e-06	3.68e-05
ENSG00000225828.1	FAM229A	-1.33283	3.01827	0.000515	0.008		ENSG00000164440.15	TXLNB	-1.98762	2.08566	2.18e-05	0.00013		ENSG00000196878.15	LAMB3	-1.67059	2.67001	5.83e-06	4.76e-05		ENSG00000158008.10	EXTL1	-1.76175	2.50647	4.49e-06	3.71e-05
ENSG00000168077.14	SCARA3	0.552348	5.45428	0.00052	0.00804		ENSG00000246982.7	Z84485.1	-2.29392	1.67804	2.85e-05	0.000162		ENSG00000130813.18	SHFL	-2.18661	2.17375	5.99e-06	4.88e-05		ENSG00000012171.20	SEMA3B	-1.78264	2.48186	4.7e-06	3.87e-05
ENSG00000173275.13	ZNF449	-0.832858	3.91382	0.000523	0.00807		ENSG00000240771.8	ARHGEF25	-0.813465	4.00067	3e-05	0.000169		ENSG00000150556.17	LYPD6B	-1.30785	3.06739	6.2e-06	5.03e-05		ENSG00000166033.13	HTRA1	-1.52894	2.89162	4.7e-06	3.88e-05
ENSG00000105559.12	PLEKHA4	-0.958374	3.79102	0.000526	0.00808		ENSG00000167680.17	SEMA6B	-0.744857	4.45828	3.21e-05	0.000179		ENSG00000142065.14	ZFP14	1.34552	3.12673	6.39e-06	5.15e-05		ENSG00000157557.13	ETS2	-1.54181	2.93969	4.78e-06	3.93e-05
ENSG00000225377.6	NRSN2-AS1	-0.735221	4.62714	0.000531	0.00812		ENSG00000250138.4	AC139495.2	-2.17367	1.95029	3.96e-05	0.000213		ENSG00000182585.10	EPGN	-1.50893	2.70713	6.64e-06	5.32e-05		ENSG00000122863.6	CHST3	-1.17333	3.55864	5.06e-06	4.13e-05
ENSG00000065615.14	CYB5R4	0.928449	4.08913	0.000538	0.00814		ENSG00000259865.1	AL390728.6	-1.21185	3.06438	4.3e-05	0.000229		ENSG00000005108.16	THSD7A	-1.38929	3.26284	6.86e-06	5.48e-05		ENSG00000182700.5	IGIP	1.59834	3.17731	5.31e-06	4.3e-05
ENSG00000105011.9	ASF1B	0.531275	6.1497	0.00054	0.00814		ENSG00000225828.1	FAM229A	-1.36039	2.99164	4.54e-05	0.00024		ENSG00000163485.17	ADORA1	-1.23931	3.14229	6.87e-06	5.48e-05		ENSG00000196155.13	PLEKHG4	-1.04365	3.79382	5.73e-06	4.59e-05
ENSG00000234420.7	ZNF37BP	-1.19608	5.3426	0.000538	0.00814		ENSG00000167315.18	ACAA2	0.504453	5.5536	5.18e-05	0.00027		ENSG00000170382.12	LRRN2	-1.10917	3.525	6.91e-06	5.51e-05		ENSG00000003137.8	CYP26B1	-1.78147	2.37173	6.48e-06	5.09e-05
ENSG00000245694.10	CRNDE	-0.518651	6.97333	0.000539	0.00814		ENSG00000105479.16	CCDC114	-2.02414	2.07542	5.67e-05	0.00029		ENSG00000122863.6	CHST3	-1.07415	3.52734	6.94e-06	5.52e-05		ENSG00000101017.14	CD40	-1.78613	2.44037	7.3e-06	5.65e-05
ENSG00000197261.11	C6orf141	-1.14467	6.49721	0.00055	0.00824		ENSG00000164331.10	ANKRA2	-0.671825	4.42567	5.83e-05	0.000297		ENSG00000135905.20	DOCK10	1.67068	2.51609	8.23e-06	6.44e-05		ENSG00000105088.8	OLFM2	-2.19765	1.7002	7.29e-06	5.65e-05
ENSG00000039560.14	RAI14	0.546867	5.82067	0.00057	0.00845		ENSG00000105519.18	CAPS	-1.41693	2.55945	6.5e-05	0.000325		ENSG00000100505.13	TRIM9	-1.26379	3.13376	8.44e-06	6.55e-05		ENSG00000182585.10	EPGN	-1.7321	2.73669	7.45e-06	5.76e-05
ENSG00000246982.7	Z84485.1	-2.01085	1.74517	0.000588	0.00861		ENSG00000152049.6	KCNE4	-1.91518	1.93862	6.97e-05	0.000345		ENSG00000259527.2	LINC00052	-2.27046	1.63491	8.76e-06	6.77e-05		ENSG00000240065.8	PSMB9	-1.25956	3.20012	8.33e-06	6.34e-05
ENSG00000171992.13	SYNPO	-1.21009	3.73794	0.000621	0.00896		ENSG00000274750.2	H3C6	-0.88452	3.82802	7.42e-05	0.000362		ENSG00000169908.12	TM4SF1	-2.30644	1.77143	8.81e-06	6.8e-05		ENSG00000233836.7	AC139769.1	1.25709	3.2293	8.9e-06	6.69e-05
ENSG00000122778.10	KIAA1549	0.581886	5.54778	0.000633	0.0091		ENSG00000179344.16	HLA-DQB1	-0.903783	3.57117	8.99e-05	0.000426		ENSG00000025708.14	TYMP	-1.84822	2.10794	9.41e-06	7.2e-05		ENSG00000163485.17	ADORA1	-1.40811	3.16496	9.4e-06	7.02e-05
ENSG00000183773.15	AIFM3	-1.50629	2.96715	0.000633	0.0091		ENSG00000184979.10	USP18	-0.735568	4.16763	0.000133	0.000594		ENSG00000233836.7	AC139769.1	1.31507	3.30993	9.99e-06	7.51e-05		ENSG00000108511.10	HOXB6	-1.62356	2.43181	1.03e-05	7.64e-05
ENSG00000198315.11	ZKSCAN8	-0.555111	5.84787	0.00064	0.00913		ENSG00000148832.16	PAOX	1.00076	3.54504	0.000153	0.000665		ENSG00000080644.16	CHRNA3	-1.98553	2.08919	1.02e-05	7.64e-05		ENSG00000185112.6	FAM43A	-1.16147	3.29527	1.04e-05	7.68e-05
ENSG00000130758.8	MAP3K10	-0.867048	4.11027	0.000652	0.00915		ENSG00000205593.12	DENND6B	-0.771985	3.72071	0.000196	0.000822		ENSG00000144824.21	PHLDB2	-1.3156	2.99775	1.1e-05	8.11e-05		ENSG00000279407.1	AC007191.1	1.30295	3.31259	1.13e-05	8.24e-05
ENSG00000183340.7	JRKL	-0.793585	4.52906	0.00065	0.00915		ENSG00000188659.9	SAXO2	-1.26257	2.64183	0.000229	0.000932		ENSG00000143333.7	RGS16	-1.56476	2.76211	1.17e-05	8.61e-05		ENSG00000025708.14	TYMP	-1.82721	2.21393	1.17e-05	8.48e-05
ENSG00000188659.9	SAXO2	-1.30578	2.6509	0.000647	0.00915		ENSG00000170684.9	ZNF296	0.8218	3.5963	0.000258	0.00103		ENSG00000137285.10	TUBB2B	-2.43208	1.60831	1.23e-05	8.95e-05		ENSG00000196878.15	LAMB3	-1.49395	2.80876	1.18e-05	8.52e-05
ENSG00000206573.9	THUMPD3-AS1	-0.605716	5.87359	0.00065	0.00915		ENSG00000183773.15	AIFM3	-1.25683	3.01466	0.000287	0.00113		ENSG00000280081.4	LINC01667	-1.30763	2.90303	1.46e-05	0.000104		ENSG00000100505.13	TRIM9	-1.25447	3.20995	1.19e-05	8.55e-05
ENSG00000154102.11	C16orf74	0.553146	5.66877	0.000653	0.00916		ENSG00000100027.17	YPEL1	-1.04653	2.97477	0.000293	0.00115		ENSG00000075618.18	FSCN1	-1.17837	3.26635	1.48e-05	0.000105		ENSG00000116667.15	C1orf21	-1.51718	2.71535	1.22e-05	8.72e-05
ENSG00000100650.16	SRSF5	-0.633891	8.6575	0.000667	0.00925		ENSG00000259459.6	LINC02568	-0.73652	3.89105	0.000312	0.00121		ENSG00000145362.20	ANK2	-1.2972	2.87053	1.59e-05	0.000112		ENSG00000127561.15	SYNGR3	-1.3893	2.8277	1.28e-05	9.12e-05
ENSG00000129473.11	BCL2L2	-0.559937	6.19537	0.000704	0.00951		ENSG00000131711.15	MAP1B	-1.59792	2.09724	0.000341	0.00131		ENSG00000221886.4	ZBED8	1.09739	3.40189	1.62e-05	0.000114		ENSG00000273373.1	AL355488.1	1.58576	2.68202	1.29e-05	9.15e-05
ENSG00000259129.6	LINC00648	-0.862898	4.26889	0.000702	0.00951		ENSG00000144045.14	DQX1	-1.39135	1.96273	0.000706	0.0024		ENSG00000082014.17	SMARCD3	-1.15112	3.23545	1.81e-05	0.000126		ENSG00000187889.13	FYB2	-2.32278	1.90807	1.34e-05	9.51e-05
ENSG00000006025.12	OSBPL7	-0.798539	3.92566	0.000727	0.00977		ENSG00000130758.8	MAP3K10	-0.60566	4.18638	0.000863	0.00285		ENSG00000165186.12	PTCHD1	-1.99027	1.98057	1.84e-05	0.000128		ENSG00000276672.1	AL161891.1	-1.18035	3.2761	1.35e-05	9.54e-05
														ENSG00000029534.21	ANK1	-1.83793	1.94882	2.01e-05	0.000138		ENSG00000165115.15	KIF27	1.53745	2.63989	1.42e-05	9.98e-05
														ENSG00000185112.6	FAM43A	-1.0724	3.25698	2.11e-05	0.000143		ENSG00000131711.15	MAP1B	-2.16405	2.24388	1.54e-05	0.000106
a Log fold change														ENSG00000276672.1	AL161891.1	-1.06829	3.24411	2.1e-05	0.000143		ENSG00000174007.9	CEP19	1.16842	3.26777	1.6e-05	0.00011
b Log counts per million														ENSG00000012171.20	SEMA3B	-1.6823	2.4115	2.14e-05	0.000144		ENSG00000140022.13	STON2	-2.24005	2.10095	1.79e-05	0.000121
c False discovery rate														ENSG00000205002.4	AARD	-1.33354	2.73649	2.27e-05	0.000152		ENSG00000153071.15	DAB2	-2.00685	2.00265	1.87e-05	0.000126
														ENSG00000153132.13	CLGN	-1.66208	2.2333	2.37e-05	0.000158		ENSG00000156284.6	CLDN8	-1.61419	2.43222	1.92e-05	0.000129
														ENSG00000145087.13	STXBP5L	-1.0732	3.38326	2.48e-05	0.000163		ENSG00000076864.19	RAP1GAP	1.30235	3.30224	2.01e-05	0.000134
														ENSG00000102362.15	SYTL4	1.18071	3.08198	2.5e-05	0.000164		ENSG00000142065.14	ZFP14	1.26954	3.02829	2.04e-05	0.000136
														ENSG00000116990.11	MYCL	-1.13514	3.25627	2.94e-05	0.000189		ENSG00000130513.6	GDF15	-1.51866	2.68708	2.39e-05	0.000154
														ENSG00000145832.14	SLC25A48	-1.00552	3.31132	3.33e-05	0.00021		ENSG00000164949.8	GEM	-1.19874	3.35064	2.38e-05	0.000154
														ENSG00000157557.13	ETS2	-1.26121	2.94505	3.38e-05	0.000213		ENSG00000145087.13	STXBP5L	-1.22477	3.39956	2.43e-05	0.000156
														ENSG00000259583.3	AC015712.2	-1.04994	3.22269	3.39e-05	0.000213		ENSG00000099994.11	SUSD2	1.69152	2.29606	2.49e-05	0.000159
														ENSG00000105088.8	OLFM2	-1.90432	1.64695	3.45e-05	0.000217		ENSG00000091622.16	PITPNM3	-1.15982	3.13393	2.51e-05	0.000161
														ENSG00000128591.16	FLNC	-1.79296	2.48034	3.51e-05	0.00022		ENSG00000138646.9	HERC5	-1.41645	3.02017	2.59e-05	0.000164
														ENSG00000167105.8	TMEM92	1.71647	2.2734	3.7e-05	0.000229		ENSG00000145832.14	SLC25A48	-1.11286	3.33646	2.59e-05	0.000164
														ENSG00000253125.1	AC055854.1	-1.09823	3.15564	3.7e-05	0.000229		ENSG00000187796.15	CARD9	-1.19472	3.21678	2.61e-05	0.000165
														ENSG00000184371.14	CSF1	-1.67796	2.37246	3.95e-05	0.000243		ENSG00000174721.10	FGFBP3	-1.2914	2.91528	2.74e-05	0.000173
														ENSG00000187796.15	CARD9	-1.18873	3.14914	3.97e-05	0.000244		ENSG00000153982.11	GDPD1	1.46688	3.02239	2.78e-05	0.000174
														ENSG00000261326.4	LINC01355	1.34652	2.7368	4.35e-05	0.000264		ENSG00000075618.18	FSCN1	-1.23756	3.31878	2.91e-05	0.000181
														ENSG00000273373.1	AL355488.1	1.45588	2.62394	4.39e-05	0.000265		ENSG00000116990.11	MYCL	-1.16215	3.31711	3.05e-05	0.000188
														ENSG00000140798.16	ABCC12	1.68549	2.24079	4.54e-05	0.000272		ENSG00000055813.6	CCDC85A	1.05137	3.41149	3.08e-05	0.000189
														ENSG00000172183.15	ISG20	-1.41391	2.64998	4.6e-05	0.000275		ENSG00000253125.1	AC055854.1	-1.1203	3.21464	3.2e-05	0.000196
														ENSG00000105855.10	ITGB8	-1.69779	2.25906	4.69e-05	0.00028		ENSG00000235865.2	GSN-AS1	1.78869	2.29497	3.23e-05	0.000198
														ENSG00000124260.12	MAGEA10	-2.22944	1.81803	4.82e-05	0.000286		ENSG00000100867.15	DHRS2	-1.29929	2.92821	3.38e-05	0.000206
														ENSG00000235865.2	GSN-AS1	1.68022	2.24826	5.19e-05	0.000303		ENSG00000170439.7	METTL7B	-1.75609	2.15323	3.48e-05	0.00021
														ENSG00000077942.19	FBLN1	-1.64328	2.01043	5.21e-05	0.000304		ENSG00000182902.14	SLC25A18	-1.41938	2.50584	3.53e-05	0.000213
														ENSG00000285953.1	AC000120.3	7.74825	1.54916	5.52e-05	0.000319		ENSG00000102362.15	SYTL4	1.17026	3.04402	3.67e-05	0.00022
														ENSG00000049089.15	COL9A2	1.1357	3.06803	6.19e-05	0.000352		ENSG00000100342.21	APOL1	-2.00135	2.30779	3.69e-05	0.000221
														ENSG00000127561.15	SYNGR3	-1.29767	2.77782	6.36e-05	0.00036		ENSG00000280165.1	PCDH20	-1.37145	2.67919	3.78e-05	0.000225
														ENSG00000099994.11	SUSD2	1.59544	2.26548	6.38e-05	0.000361		ENSG00000250337.7	PURPL	-1.35841	2.72192	3.84e-05	0.000229
														ENSG00000156284.6	CLDN8	-1.42464	2.39575	6.4e-05	0.000361		ENSG00000136574.18	GATA4	1.28124	3.10252	4.45e-05	0.000261
														ENSG00000132688.11	NES	-1.44476	2.48606	6.74e-05	0.000376		ENSG00000160963.14	COL26A1	-2.09797	1.87115	4.52e-05	0.000264
														ENSG00000172548.14	NIPAL4	-1.69079	2.00016	6.72e-05	0.000376		ENSG00000154277.13	UCHL1	-1.17923	3.20458	4.81e-05	0.000277
														ENSG00000142627.13	EPHA2	-1.35945	2.98248	7.22e-05	0.000399		ENSG00000122862.5	SRGN	-1.66379	2.18433	5.09e-05	0.000291
														ENSG00000058404.20	CAMK2B	-1.19014	2.81897	7.51e-05	0.000413		ENSG00000169908.12	TM4SF1	-1.82828	1.97947	5.3e-05	0.000301
														ENSG00000203797.12	DDO	-1.62738	2.21614	8.37e-05	0.000452		ENSG00000107099.16	DOCK8	-1.17282	3.23936	5.63e-05	0.000317
														ENSG00000130701.4	RBBP8NL	1.22216	2.94455	8.49e-05	0.000458		ENSG00000203797.12	DDO	-1.71363	2.29028	5.65e-05	0.000317
														ENSG00000165115.15	KIF27	1.41231	2.58551	8.83e-05	0.000472		ENSG00000080644.16	CHRNA3	-1.65618	2.27066	6.05e-05	0.000337
														ENSG00000173705.9	SUSD5	-1.55158	2.60516	9.67e-05	0.000512		ENSG00000280081.4	LINC01667	-1.13281	3.03122	6.08e-05	0.000338
														ENSG00000101384.12	JAG1	-1.81608	1.73464	9.76e-05	0.000516		ENSG00000058404.20	CAMK2B	-1.3646	2.84591	6.3e-05	0.000348
														ENSG00000197971.16	MBP	-1.34985	2.50679	9.98e-05	0.000526		ENSG00000133216.17	EPHB2	-1.88289	2.22414	6.6e-05	0.000362
														ENSG00000165731.20	RET	-1.58436	2.25083	0.000101	0.00053		ENSG00000133710.16	SPINK5	-1.4392	2.52182	7.51e-05	0.000405
														ENSG00000174007.9	CEP19	1.02787	3.20357	0.000103	0.00054		ENSG00000135905.20	DOCK10	1.51507	2.37558	7.59e-05	0.000409
														ENSG00000170439.7	METTL7B	-1.73901	2.05943	0.000109	0.000565		ENSG00000120820.12	GLT8D2	-1.41842	2.43955	9.36e-05	0.000488
														ENSG00000147010.18	SH3KBP1	-1.76134	1.81714	0.000112	0.00058		ENSG00000160191.18	PDE9A	-2.05714	2.16226	0.000112	0.000567
														ENSG00000107099.16	DOCK8	-1.04502	3.21764	0.000123	0.000628		ENSG00000049089.15	COL9A2	1.16415	3.05551	0.000121	0.000605
														ENSG00000136367.14	ZFHX2	1.23978	2.7318	0.000154	0.000763		ENSG00000105855.10	ITGB8	-1.34974	2.44061	0.000124	0.000619
														ENSG00000168389.18	MFSD2A	-1.4987	2.135	0.000158	0.000778		ENSG00000184371.14	CSF1	-1.43321	2.52895	0.000128	0.000636
														ENSG00000174721.10	FGFBP3	-1.10102	2.90278	0.000158	0.000779		ENSG00000162654.9	GBP4	-1.53976	2.17371	0.000136	0.000667
														ENSG00000229867.2	STEAP3-AS1	-1.43556	2.12581	0.00016	0.000786		ENSG00000103184.12	SEC14L5	1.09095	3.07291	0.000145	0.000706
														ENSG00000120820.12	GLT8D2	-1.37508	2.36427	0.000163	0.0008		ENSG00000029534.21	ANK1	-1.44164	2.14323	0.000151	0.000733
														ENSG00000101017.14	CD40	-1.3201	2.47735	0.000172	0.000836		ENSG00000153132.13	CLGN	-1.73254	2.31687	0.000154	0.000743
														ENSG00000123358.20	NR4A1	1.16593	2.86422	0.000186	0.00089		ENSG00000221886.4	ZBED8	1.05687	3.35641	0.000157	0.000754
														ENSG00000182902.14	SLC25A18	-1.23083	2.48409	0.000186	0.00089		ENSG00000165731.20	RET	-1.26189	2.43177	0.000185	0.000868
														ENSG00000160963.14	COL26A1	-1.53218	1.89486	0.000197	0.000935		ENSG00000077942.19	FBLN1	-1.44987	2.1536	0.000187	0.000877
														ENSG00000133216.17	EPHB2	-1.54669	2.21547	0.000216	0.00101		ENSG00000101384.12	JAG1	-1.68319	1.87122	0.000205	0.000947
														ENSG00000184557.4	SOCS3	-1.35616	2.17987	0.000279	0.00126		ENSG00000117407.17	ARTN	1.13784	2.94188	0.000208	0.000957
														ENSG00000280165.1	PCDH20	-1.10097	2.68654	0.000281	0.00127		ENSG00000229867.2	STEAP3-AS1	-1.34165	2.24227	0.000221	0.00101
														ENSG00000153071.15	DAB2	-1.36094	2.06831	0.000285	0.00128		ENSG00000283293.1	RN7SK	1.0937	3.40821	0.000223	0.00102
														ENSG00000117407.17	ARTN	1.11034	2.95413	0.000292	0.00131		ENSG00000172183.15	ISG20	-1.12479	2.82112	0.00023	0.00104
														ENSG00000122862.5	SRGN	-1.30638	2.1975	0.000339	0.00148		ENSG00000167105.8	TMEM92	1.54731	2.09944	0.000241	0.00108
														ENSG00000165474.8	GJB2	-1.18835	2.55452	0.000338	0.00148		ENSG00000170476.16	MZB1	1.44979	2.21919	0.000258	0.00115
														ENSG00000183049.13	CAMK1D	-1.12387	2.64854	0.000342	0.00149		ENSG00000142627.13	EPHA2	-1.32716	3.06569	0.000279	0.00123
														ENSG00000158008.10	EXTL1	-1.11288	2.60897	0.000347	0.00151		ENSG00000124260.12	MAGEA10	-1.52216	2.07988	0.000384	0.00162
														ENSG00000153982.11	GDPD1	1.19833	2.86932	0.000494	0.00204		ENSG00000184557.4	SOCS3	-1.26184	2.28979	0.000405	0.0017
														ENSG00000257354.2	AC048341.1	-1.32004	2.10658	0.000541	0.00219		ENSG00000115844.11	DLX2	-1.42834	2.45705	0.000414	0.00173
														ENSG00000136574.18	GATA4	1.08777	2.9992	0.000547	0.00222		ENSG00000257354.2	AC048341.1	-1.55392	2.12311	0.000437	0.00181
														ENSG00000148377.6	IDI2	-1.20837	2.40311	0.000555	0.00224		ENSG00000183049.13	CAMK1D	-1.07896	2.73517	0.000438	0.00182
														ENSG00000170476.16	MZB1	1.3755	2.19694	0.000584	0.00234		ENSG00000136367.14	ZFHX2	1.14976	2.63439	0.000497	0.00202
														ENSG00000250337.7	PURPL	-1.09655	2.73008	0.000602	0.0024		ENSG00000228288.7	PCAT6	-1.35918	2.1938	0.000665	0.00258
														ENSG00000228288.7	PCAT6	-1.39025	2.09772	0.000728	0.00284		ENSG00000147010.18	SH3KBP1	-1.76486	1.90939	0.000848	0.00318
														ENSG00000003137.8	CYP26B1	-1.29564	2.41753	0.000737	0.00287		ENSG00000197971.16	MBP	-1.12164	2.66357	0.000913	0.0034
														ENSG00000283293.1	RN7SK	1.30751	3.59023	0.00075	0.00292		ENSG00000148377.6	IDI2	-1.03604	2.5371	0.000942	0.00349

[truncated: 8 more sheets: 10, 11, 12, 13, 14, 15, 16, 17]
